# Supplementary material for: Volcano-type relationship between oxidation states and catalytic activity of single-atom catalysts towards hydrogen evolution
Source: Nat Commun. 2022 Oct 4;13:5843. doi: 10.1038/s41467-022-33589-y (PMC9532448; doi:10.1038/s41467-022-33589-y)
Supplement: Supplementary file 2 — Source Data [file 41467_2022_33589_MOESM2_ESM.xlsx]

## Sheet: Figure 2a
C		CN		CS		CS-2		CNS
200.429	20031.4	200.429	14984.6	200.429	9916.35	200.429	4936.05	200.429	70.5227
200.944	20026.5	200.944	15018.8	200.944	9990.71	200.944	4984.68	200.944	42.5611
201.46	20016.8	201.46	15035.4	201.46	10013.7	201.46	5022.11	201.46	20.0913
201.976	20015.6	201.976	15040.9	201.976	10022.9	201.976	5048.38	201.976	4.28764
202.493	20019.3	202.493	15037.2	202.493	10024	202.493	5067.65	202.493	-7.33402
203.009	20025.5	203.009	15033.1	203.009	10030.2	203.009	5081.12	203.009	-15.3286
203.523	20029.2	203.523	15028.1	203.523	10035.4	203.523	5088.12	203.523	-19.4124
204.039	20026.2	204.039	15021.8	204.039	10037.9	204.039	5087.41	204.039	-20.3855
204.555	20019.9	204.555	15015.6	204.555	10039.8	204.555	5088.23	204.555	-19.8963
205.072	20014.5	205.072	15005.4	205.072	10035.5	205.072	5089.17	205.072	-18.5351
205.588	20009.5	205.588	14997.6	205.588	10028.4	205.588	5095.79	205.588	-16.2208
206.102	20003.3	206.102	14992.4	206.102	10024.7	206.102	5103.22	206.102	-13.0025
206.618	19996.1	206.618	14991.8	206.618	10023.8	206.618	5104.22	206.618	-8.90491
207.134	19988.2	207.134	14984.6	207.134	10027.2	207.134	5096.92	207.134	-4.50915
207.65	19980.2	207.65	14979.1	207.65	10037.6	207.65	5089.02	207.65	-1.16273
208.164	19973.4	208.164	14972.8	208.164	10042.6	208.164	5077.82	208.164	4.88906
208.68	19968.9	208.68	14969.5	208.68	10043.8	208.68	5066.56	208.68	10.1516
209.196	19966.3	209.196	14968.1	209.196	10043.3	209.196	5054.61	209.196	13.7087
209.711	19970.8	209.711	14974.1	209.711	10037.7	209.711	5046.95	209.711	15.979
210.225	19973.5	210.225	14980.6	210.225	10032.6	210.225	5044.44	210.225	17.2836
210.741	19976.9	210.741	14994.2	210.741	10034.7	210.741	5046.61	210.741	17.9573
211.257	19979.3	211.257	15004.4	211.257	10035.1	211.257	5049.67	211.257	17.098
211.771	19979.8	211.771	15009.9	211.771	10037.2	211.771	5049.82	211.771	15.6472
212.286	19980.4	212.286	15013.7	212.286	10039.3	212.286	5050.17	212.286	14.9242
212.802	19984.3	212.802	15017.7	212.802	10038	212.802	5051.6	212.802	13.6466
213.318	19988.5	213.318	15022.5	213.318	10035.7	213.318	5053.45	213.318	12.0424
213.831	19992.8	213.831	15028.6	213.831	10034.8	213.831	5054.06	213.831	10.1142
214.347	19995.5	214.347	15032.8	214.347	10032.7	214.347	5052.66	214.347	7.08751
214.863	19997.6	214.863	15036.4	214.863	10032.9	214.863	5049.6	214.863	4.02925
215.376	19999.1	215.376	15041.8	215.376	10033.8	215.376	5047.94	215.376	0.91859
215.892	19999.7	215.892	15048.5	215.892	10035.7	215.892	5046.27	215.892	-2.10037
216.407	19999.4	216.407	15054.2	216.407	10038.3	216.407	5045.56	216.407	-5.17923
216.921	19999	216.921	15058.3	216.921	10039.6	216.921	5046.3	216.921	-9.6468
217.436	19999.3	217.436	15061.7	217.436	10041	217.436	5047.73	217.436	-14.1485
217.951	19999.1	217.951	15064.8	217.951	10041.2	217.951	5049.24	217.951	-18.3554
218.465	19998.5	218.465	15064.9	218.465	10040.8	218.465	5048.44	218.465	-21.0519
218.98	19997.8	218.98	15064.2	218.98	10039.8	218.98	5046.58	218.98	-23.314
219.495	19998.1	219.495	15059.7	219.495	10038	219.495	5045.3	219.495	-24.963
220.009	19997.4	220.009	15052.5	220.009	10036.3	220.009	5044.16	220.009	-26.1151
220.524	19996.3	220.524	15046.8	220.524	10037.3	220.524	5041.54	220.524	-26.8746
221.037	19995.8	221.037	15042.9	221.037	10036.4	221.037	5037.48	221.037	-27.1688
221.552	19994.4	221.552	15039.8	221.552	10038.4	221.552	5031.16	221.552	-27.8763
222.068	19993.9	222.068	15033.3	222.068	10040.2	222.068	5024.38	222.068	-27.8877
222.581	19993.5	222.581	15025.2	222.581	10036.7	222.581	5014.21	222.581	-27.1236
223.096	19993.8	223.096	15017.3	223.096	10031	223.096	5003.14	223.096	-26.0582
223.609	19995.3	223.609	15015.9	223.609	10024.4	223.609	4995.02	223.609	-24.247
224.124	19998.2	224.124	15017.2	224.124	10017.4	224.124	4988.75	224.124	-21.2724
224.639	20002.9	224.639	15020.8	224.639	10016.9	224.639	4985.79	224.639	-17.419
225.152	20007.8	225.152	15025	225.152	10021	225.152	4989.52	225.152	-13.8999
225.667	20012.7	225.667	15031.8	225.667	10020.8	225.667	4993.57	225.667	-11.4711
226.18	20015.6	226.18	15037.4	226.18	10021	226.18	5001.36	226.18	-8.99257
226.695	20016.3	226.695	15039.8	226.695	10018.3	226.695	5008.54	226.695	-6.67713
227.208	20016.5	227.208	15031.6	227.208	10015.2	227.208	5010.18	227.208	-5.05002
227.723	20015.3	227.723	15024.2	227.723	10012.7	227.723	5007.12	227.723	-3.88377
228.237	20011.4	228.237	15021.1	228.237	10009.8	228.237	5002.38	228.237	-3.54617
228.75	20008.8	228.75	15021.4	228.75	10005.6	228.75	4996.89	228.75	-3.94094
229.265	20007.1	229.265	15021.9	229.265	10005.8	229.265	4992.76	229.265	-6.03186
229.778	20004.7	229.778	15022.3	229.778	10011.4	229.778	4991.63	229.778	-9.05699
230.292	20003.2	230.292	15016.7	230.292	10019.1	230.292	4991.95	230.292	-13.0654
230.805	20003.6	230.805	15015.6	230.805	10025.8	230.805	4998.4	230.805	-16.4078
231.32	20004.9	231.32	15014.9	231.32	10028.7	231.32	5008.09	231.32	-20.583
231.832	20007.8	231.832	15010.5	231.832	10028.7	231.832	5014.14	231.832	-24.2418
232.347	20008.6	232.347	15003.6	232.347	10026.9	232.347	5014.87	232.347	-28.1107
232.859	20008.8	232.859	15003.7	232.859	10025.6	232.859	5014.31	232.859	-31.714
233.374	20008	233.374	15004.9	233.374	10025.4	233.374	5009.72	233.374	-35.1106
233.886	20005.8	233.886	15005.5	233.886	10025	233.886	5006.44	233.886	-37.7283
234.401	20000	234.401	15010.8	234.401	10026.7	234.401	5004.98	234.401	-39.6438
234.913	19994	234.913	15013.5	234.913	10030.2	234.913	5002.5	234.913	-41.6988
235.428	19989.6	235.428	15010.3	235.428	10031.7	235.428	4999.58	235.428	-42.6167
235.94	19985.3	235.94	15005.9	235.94	10029.6	235.94	4998.62	235.94	-41.941
236.455	19982.8	236.455	15000.7	236.455	10027.4	236.455	4998.59	236.455	-40.162
236.967	19983.7	236.967	14993.1	236.967	10022.9	236.967	4997.58	236.967	-37.3289
237.481	19986.7	237.481	14995	237.481	10021.1	237.481	4996.73	237.481	-33.4316
237.993	19990.7	237.993	15001.2	237.993	10021.6	237.993	4995.82	237.993	-30.0611
238.506	19996.5	238.506	15003.9	238.506	10021.7	238.506	4992.16	238.506	-26.2041
239.02	20003.9	239.02	15002.3	239.02	10023.9	239.02	4987.03	239.02	-21.3558
239.532	20010.4	239.532	14999.8	239.532	10026.3	239.532	4985.51	239.532	-15.4618
240.046	20014.1	240.046	14993.1	240.046	10027.6	240.046	4984.45	240.046	-10.2992
240.558	20012.5	240.558	14987.3	240.558	10025.4	240.558	4986.37	240.558	-5.80014
241.073	20011.9	241.073	14984.6	241.073	10018	241.073	4988.77	241.073	-2.22458
241.585	20009.8	241.585	14981.9	241.585	10008.7	241.585	4987.77	241.585	0.38003
242.097	20006	242.097	14974.1	242.097	10002.3	242.097	4984.58	242.097	3.25453
242.611	20000.9	242.611	14971.3	242.611	9998.62	242.611	4983.29	242.611	5.1777
243.123	19996.8	243.123	14968.1	243.123	10002.8	243.123	4979.37	243.123	5.90339
243.637	19991.6	243.637	14968.7	243.637	10008.7	243.637	4979.29	243.637	7.09144
244.148	19985.7	244.148	14974.6	244.148	10017.4	244.148	4981.93	244.148	8.10849
244.66	19980.7	244.66	14982.3	244.66	10020.9	244.66	4987.77	244.66	8.32628
245.174	19978.8	245.174	14985.9	245.174	10018.9	245.174	4994.77	245.174	9.17559
245.686	19979.1	245.686	14989.4	245.686	10012.4	245.686	4999.77	245.686	10.0585
246.198	19982	246.198	14994.2	246.198	10004.9	246.198	4999.47	246.198	10.4072
246.712	19985.3	246.712	14999	246.712	10000.9	246.712	4997.77	246.712	10.4256
247.223	19989.5	247.223	15003.3	247.223	10001.5	247.223	4996.97	247.223	10.2257
247.737	19993.3	247.737	15010.5	247.737	10002.1	247.737	5001	247.737	9.89662
248.249	19995.2	248.249	15015.6	248.249	10006.6	248.249	5005.4	248.249	8.66124
248.76	19998.5	248.76	15017.1	248.76	10010.8	248.76	5008.07	248.76	7.24125
249.274	20002.8	249.274	15016.7	249.274	10013.4	249.274	5010.78	249.274	5.84506
249.786	20004.2	249.786	15012.1	249.786	10013	249.786	5011	249.786	4.22827
250.297	20007	250.297	15009.8	250.297	10007.9	250.297	5013.64	250.297	2.38365
250.809	20010.6	250.809	15009.9	250.809	10004.2	250.809	5018.74	250.809	0.94388
251.322	20013.5	251.322	15011.5	251.322	10003.4	251.322	5024.42	251.322	0.66177
251.834	20014.5	251.834	15009	251.834	10004.4	251.834	5027.42	251.834	1.60732
252.345	20015.5	252.345	15005.5	252.345	10010.1	252.345	5032.4	252.345	2.34567
252.859	20016.9	252.859	15001.1	252.859	10011.9	252.859	5034.28	252.859	1.66101
253.37	20017.9	253.37	14995.3	253.37	10012	253.37	5033.07	253.37	0.39571
253.882	20015.9	253.882	14988.5	253.882	10011.1	253.882	5027.96	253.882	0.06367
254.395	20014.5	254.395	14984.3	254.395	10006.7	254.395	5022.8	254.395	0.67119
254.906	20011	254.906	14980	254.906	10003.4	254.906	5021.91	254.906	1.60168
255.418	20010.5	255.418	14986.7	255.418	10008.1	255.418	5025.77	255.418	2.51802
255.929	20009.5	255.929	14992.7	255.929	10011.5	255.929	5032.91	255.929	2.25443
256.442	20008.5	256.442	14992.6	256.442	10019.1	256.442	5034.37	256.442	1.43815
256.953	20008.4	256.953	14993.5	256.953	10023.8	256.953	5035.88	256.953	2.45267
257.464	20006.3	257.464	14993.2	257.464	10024.7	257.464	5036.28	257.464	2.92538
257.976	20002.8	257.976	14994	257.976	10023.2	257.976	5039.69	257.976	2.75103
258.489	20000.6	258.489	14998.9	258.489	10023.6	258.489	5040.23	258.489	3.17834
259	19998.4	259	14998.4	259	10018.2	259	5042.88	259	3.37774
259.511	19996.8	259.511	14996.1	259.511	10014.9	259.511	5041.12	259.511	2.94367
260.022	19993.3	260.022	14996	260.022	10012.6	260.022	5045.63	260.022	2.05942
260.535	19987.9	260.535	14989.4	260.535	10011.4	260.535	5051.15	260.535	0.5997
261.046	19981.6	261.046	14984.9	261.046	10009.9	261.046	5058.03	261.046	-0.39248
261.557	19972.8	261.557	14981.9	261.557	10008.6	261.557	5058.65	261.557	-1.41932
262.068	19962.7	262.068	14976.9	262.068	10006	262.068	5059.58	262.068	-2.77127
262.579	19955.3	262.579	14975.2	262.579	10005.3	262.579	5055.47	262.579	-4.10739
263.091	19948.6	263.091	14979.8	263.091	10005.8	263.091	5051.94	263.091	-4.85582
263.602	19945.5	263.602	14981.9	263.602	10008.7	263.602	5048.3	263.602	-5.50935
264.113	19943.5	264.113	14991.9	264.113	10013.4	264.113	5045	264.113	-6.08998
264.624	19943.6	264.624	15003.3	264.624	10017.3	264.624	5040.25	264.624	-5.79651
265.135	19945.4	265.135	15008.6	265.135	10019.3	265.135	5039.53	265.135	-6.14618
265.645	19948.6	265.645	15012.6	265.645	10019.3	265.645	5040.45	265.645	-6.20531
266.158	19951.9	266.158	15016.8	266.158	10009.2	266.158	5039.32	266.158	-6.59354
266.669	19956.6	266.669	15020.7	266.669	9999.62	266.669	5036.77	266.669	-5.77914
267.179	19963	267.179	15028.7	267.179	9993.06	267.179	5032.85	267.179	-3.76347
267.69	19969.9	267.69	15041.7	267.69	9991.38	267.69	5028.95	267.69	-1.95016
268.2	19973.7	268.2	15049.3	268.2	9993.22	268.2	5031.12	268.2	-1.41112
268.711	19977.6	268.711	15055.6	268.711	9998.42	268.711	5035.03	268.711	-1.69506
269.221	19980.7	269.221	15057.3	269.221	9997.17	269.221	5035.06	269.221	-3.08506
269.734	19982.9	269.734	15051.4	269.734	9994.49	269.734	5032.54	269.734	-4.22422
270.245	19984.3	270.245	15040.9	270.245	9997.01	270.245	5030.37	270.245	-5.12627
270.755	19987	270.755	15030.3	270.755	9999.38	270.755	5028.85	270.755	-7.37208
271.265	19988.9	271.265	15018.7	271.265	10002.4	271.265	5035.25	271.265	-8.86517
271.776	19990.5	271.776	15010.3	271.776	10006.4	271.776	5041.53	271.776	-9.48678
272.286	19993.2	272.286	15004.8	272.286	10007.7	272.286	5046.67	272.286	-9.68242
272.796	19995.7	272.796	14999.8	272.796	10010.1	272.796	5049.49	272.796	-9.64299
273.307	19996.9	273.307	14996.1	273.307	10014.9	273.307	5053.31	273.307	-9.71956
273.817	19997.9	273.817	14995.5	273.817	10016	273.817	5051.86	273.817	-9.27216
274.327	19995.5	274.327	14995.7	274.327	10014.5	274.327	5048.05	274.327	-8.07366
274.837	19993.3	274.837	14999.9	274.837	10015.9	274.837	5042.51	274.837	-7.44687
275.35	19990.1	275.35	15005.4	275.35	10015.3	275.35	5034.61	275.35	-7.22735
275.86	19986.9	275.86	15009.6	275.86	10016.9	275.86	5026.66	275.86	-6.68955
276.37	19985.3	276.37	15014.4	276.37	10018.2	276.37	5026.73	276.37	-5.53671
276.88	19983.5	276.88	15018.5	276.88	10019	276.88	5029.62	276.88	-4.6271
277.39	19982.7	277.39	15012.8	277.39	10016.1	277.39	5034.3	277.39	-2.92105
277.9	19986.5	277.9	15007.9	277.9	10013.3	277.9	5038.39	277.9	0.00267
278.41	19989.4	278.41	15004.4	278.41	10011.5	278.41	5040.84	278.41	2.8002
278.92	19992.5	278.92	14996.8	278.92	10011	278.92	5040.16	278.92	5.72074
279.43	19995.6	279.43	14990.4	279.43	10015.7	279.43	5038.38	279.43	8.49358
279.94	19999.4	279.94	14985.1	279.94	10021.4	279.94	5035.57	279.94	11.9263
280.45	20001.7	280.45	14974.8	280.45	10025.6	280.45	5035.7	280.45	15.1502
280.959	20002.9	280.959	14966.5	280.959	10026.3	280.959	5030.6	280.959	17.037
281.469	20002.7	281.469	14966.9	281.469	10027.9	281.469	5028.04	281.469	18.1141
281.979	20003	281.979	14967.6	281.979	10026.3	281.979	5024.79	281.979	18.8314
282.489	20002.2	282.489	14967.3	282.489	10027.6	282.489	5019.17	282.489	19.01
282.999	20003.6	282.999	14968	282.999	10026.6	282.999	5015.18	282.999	19.5622
283.508	20005	283.508	14966.6	283.508	10023.8	283.508	5018.09	283.508	20.1984
284.018	20009.7	284.018	14965.1	284.018	10020.1	284.018	5016.67	284.018	21.5123
284.528	20014.1	284.528	14971.2	284.528	10015.5	284.528	5019.05	284.528	24.4126
285.037	20016.5	285.037	14980.5	285.037	10012.1	285.037	5025.04	285.037	26.1674
285.547	20021.3	285.547	14987.9	285.547	10013.4	285.547	5031.03	285.547	28.3894
286.057	20027	286.057	14995.4	286.057	10013.2	286.057	5035.91	286.057	30.0562
286.566	20030.4	286.566	15006.2	286.566	10010.9	286.566	5043.05	286.566	30.2602
287.076	20031.5	287.076	15016.2	287.076	10009.2	287.076	5043.93	287.076	30.0578
287.585	20031.3	287.585	15023	287.585	10005.8	287.585	5043.64	287.585	29.0528
288.092	20029.7	288.092	15026.7	288.092	10002.7	288.092	5044.7	288.092	26.9056
288.602	20024.2	288.602	15029.5	288.602	9999.09	288.602	5046.85	288.602	25.5195
289.111	20019	289.111	15029.7	289.111	9996.45	289.111	5044.65	289.111	24.2616
289.621	20014.6	289.621	15030.1	289.621	9992.83	289.621	5043.9	289.621	23.0603
290.13	20013.4	290.13	15030.8	290.13	9994.9	290.13	5041.49	290.13	20.9504
290.639	20010.5	290.639	15025.3	290.639	10000.3	290.639	5037.03	290.639	19.2374
291.149	20008.5	291.149	15013.8	291.149	10006.2	291.149	5032.49	291.149	16.7611
291.658	20005	291.658	15004.5	291.658	10009.9	291.658	5033.72	291.658	14.5409
292.167	20002.2	292.167	14993.3	292.167	10012.9	292.167	5032.27	292.167	12.5395
292.676	19999	292.676	14986.8	292.676	10011.4	292.676	5032.71	292.676	11.2349
293.183	19997.9	293.183	14986.1	293.183	10013.3	293.183	5035.61	293.183	10.2375
293.693	19998.4	293.693	14993.2	293.693	10015.7	293.693	5038.62	293.693	8.6909
294.202	20001.4	294.202	14999.2	294.202	10019.3	294.202	5044.23	294.202	6.36442
294.711	20005.3	294.711	15002.5	294.711	10024.5	294.711	5052.18	294.711	4.8502
295.22	20008.7	295.22	14999.7	295.22	10026.2	295.22	5056.73	295.22	2.83732
295.729	20012	295.729	14993.6	295.729	10026.2	295.729	5056.78	295.729	0.67776
296.238	20015.8	296.238	14984.8	296.238	10026.2	296.238	5056.8	296.238	-1.41572
296.745	20019.4	296.745	14979.5	296.745	10026.8	296.745	5054.02	296.745	-2.59398
297.254	20022	297.254	14973.5	297.254	10030.8	297.254	5053.49	297.254	-2.6366
297.763	20026.1	297.763	14969.3	297.763	10035.9	297.763	5054.06	297.763	-2.92886
298.272	20027.8	298.272	14971	298.272	10039.1	298.272	5057.56	298.272	-4.58687
298.781	20026.7	298.781	14975.6	298.781	10041.2	298.781	5063.13	298.781	-5.90298
299.289	20027.3	299.289	14980.6	299.289	10041	299.289	5068.94	299.289	-8.68185
299.796	20025.1	299.796	14981.2	299.796	10039.6	299.796	5070.1	299.796	-11.0994
300.305	20021.5	300.305	14975.2	300.305	10041	300.305	5064.18	300.305	-13.3698
300.814	20018.6	300.814	14968.4	300.814	10041.1	300.814	5056.51	300.814	-14.7245
301.322	20014.7	301.322	14968	301.322	10045.9	301.322	5052.57	301.322	-16.4139
301.831	20009.7	301.831	14971.8	301.831	10049	301.831	5055.52	301.831	-17.435
302.338	20005	302.338	14974.7	302.338	10051.7	302.338	5062.15	302.338	-18.6497
302.846	20001.1	302.846	14977.1	302.846	10047.2	302.846	5072.86	302.846	-19.8194
303.355	19997.2	303.355	14978.1	303.355	10042.7	303.355	5080.17	303.355	-21.7387
303.864	19993	303.864	14978	303.864	10035.8	303.864	5087.06	303.864	-23.0264
304.37	19990.5	304.37	14979.6	304.37	10031.3	304.37	5088.75	304.37	-23.9829
304.879	19986.6	304.879	14984.3	304.879	10025.8	304.879	5083.6	304.879	-23.4902
305.387	19982.1	305.387	14986.5	305.387	10021.5	305.387	5075.78	305.387	-23.89
305.896	19978.7	305.896	14992.3	305.896	10018.4	305.896	5068.32	305.896	-24.4261
306.402	19974.2	306.402	15001.7	306.402	10017.3	306.402	5060.85	306.402	-25.9008
306.91	19971.6	306.91	15010.5	306.91	10016.9	306.91	5056.88	306.91	-28.2815
307.419	19970.9	307.419	15019.1	307.419	10017.8	307.419	5057.93	307.419	-31.0759
307.927	19968.8	307.927	15025.9	307.927	10014.8	307.927	5063.7	307.927	-34.0665
308.433	19968.5	308.433	15026.6	308.433	10010.6	308.433	5071.57	308.433	-36.8523
308.942	19969.8	308.942	15028.1	308.942	10007.4	308.942	5079.4	308.942	-39.067
309.45	19969.5	309.45	15031.1	309.45	10001.4	309.45	5078.89	309.45	-41.1649
309.956	19968.9	309.956	15031.3	309.956	9997.07	309.956	5070.44	309.956	-41.9612
310.464	19969.1	310.464	15029.5	310.464	10000.4	310.464	5066.36	310.464	-42.4061
310.973	19972.9	310.973	15023.2	310.973	10002.5	310.973	5066.72	310.973	-43.3634
311.481	19978.5	311.481	15011.6	311.481	10007.9	311.481	5071.67	311.481	-43.8933
311.987	19985.7	311.987	14998.3	311.987	10007.9	311.987	5079.4	311.987	-44.2003
312.495	19992.7	312.495	14992.5	312.495	10006.1	312.495	5082.15	312.495	-43.5101
313.003	19997.6	313.003	14987.5	313.003	10002.1	313.003	5078	313.003	-41.142
313.509	20001.2	313.509	14984.3	313.509	10002.5	313.509	5076.7	313.509	-38.0414
314.017	20001.9	314.017	14984.4	314.017	10002.9	314.017	5077.61	314.017	-33.9332
314.525	20003	314.525	14983.3	314.525	10003.1	314.525	5077.38	314.525	-29.0775
315.031	20003.4	315.031	14982	315.031	10002.1	315.031	5071.81	315.031	-23.6667
315.539	20003.1	315.539	14987.3	315.539	10005.7	315.539	5064.49	315.539	-18.776
316.047	20002.8	316.047	14995	316.047	10007.6	316.047	5060.5	316.047	-14.1775
316.553	20001.3	316.553	14998.7	316.553	10011.7	316.553	5060.63	316.553	-10.9728
317.061	19997.5	317.061	15004.3	317.061	10013	317.061	5064.58	317.061	-7.88932
317.566	19991.3	317.566	15004.8	317.566	10014.2	317.566	5063.89	317.566	-4.47593
318.074	19985.1	318.074	15002.5	318.074	10015.4	318.074	5062.35	318.074	-1.22647
318.582	19981.6	318.582	14999	318.582	10015.6	318.582	5062.41	318.582	0.78802
319.088	19980.2	319.088	14998.4	319.088	10010.5	319.088	5065.28	319.088	2.84597
319.595	19982.3	319.595	14996.4	319.595	10003.5	319.595	5068.16	319.595	4.12131
320.101	19984.1	320.101	14995.8	320.101	9996.25	320.101	5068.09	320.101	5.00123
320.609	19985.9	320.609	14991.8	320.609	9991.79	320.609	5061.11	320.609	5.36822
321.116	19988.2	321.116	14985.6	321.116	9990.66	321.116	5054.63	321.116	5.68575
321.622	19989.3	321.622	14983.4	321.622	9990.76	321.622	5049.21	321.622	6.32614
322.129	19989.9	322.129	14983.5	322.129	9991.13	322.129	5045.41	322.129	5.02308
322.635	19992.6	322.635	14984.6	322.635	9989.04	322.635	5045.65	322.635	3.55307
323.142	19993.4	323.142	14982.6	323.142	9990.35	323.142	5048.63	323.142	1.82896
323.648	19993.7	323.648	14979.1	323.648	9986.36	323.648	5053.26	323.648	0.05095
324.155	19994.6	324.155	14979.6	324.155	9985.33	324.155	5056.99	324.155	-0.93318
324.663	19994.9	324.663	14991.6	324.663	9986.1	324.663	5058.69	324.663	-2.23196
325.168	19994.8	325.168	15008.3	325.168	9989.56	325.168	5060.07	325.168	-3.17744
325.676	19995.7	325.676	15019.5	325.676	9992.71	325.676	5057.87	325.676	-2.43958
326.181	19997.9	326.181	15020.5	326.181	10000.5	326.181	5058.02	326.181	-1.95542
326.688	19999.6	326.688	15021.8	326.688	10004.8	326.688	5060.1	326.688	-0.11098
327.193	19999.3	327.193	15022.4	327.193	10009.1	327.193	5059.5	327.193	1.2118
327.701	19999.5	327.701	15026.6	327.701	10010.3	327.701	5054.62	327.701	2.85968
328.206	19997.5	328.206	15033.2	328.206	10009.9	328.206	5049.59	328.206	2.8215
328.713	19995	328.713	15034	328.713	10011.3	328.713	5044.35	328.713	1.17939
329.218	19991.9	329.218	15033.6	329.218	10012.5	329.218	5039.47	329.218	0.31807
329.725	19989	329.725	15038.8	329.725	10014	329.725	5033.33	329.725	-1.57794
330.23	19987	330.23	15044.6	330.23	10016.5	330.23	5029.22	330.23	-3.24125
330.738	19986.2	330.738	15050.2	330.738	10020.2	330.738	5024.96	330.738	-3.67248
331.243	19985.3	331.243	15046.6	331.243	10021.5	331.243	5019.9	331.243	-4.64705
331.75	19986.7	331.75	15040	331.75	10021	331.75	5018.38	331.75	-4.74495
332.255	19988.6	332.255	15032.5	332.255	10014.5	332.255	5014.91	332.255	-4.57302
332.762	19992.2	332.762	15022.2	332.762	10011	332.762	5011.01	332.762	-4.96998
333.266	19995.1	333.266	15020.7	333.266	10011.6	333.266	5008.9	333.266	-6.02143
333.773	19999.2	333.773	15026.7	333.773	10018.4	333.773	5006.7	333.773	-7.63877
334.278	20003.3	334.278	15028.3	334.278	10021.9	334.278	5007.73	334.278	-8.65088
334.783	20006.1	334.783	15031.5	334.783	10023.3	334.783	5014.63	334.783	-10.026
335.29	20007.7	335.29	15033.2	335.29	10017.4	335.29	5025.88	335.29	-11.625
335.795	20008.3	335.795	15027.6	335.795	10013.4	335.795	5035.57	335.795	-12.5675
336.302	20008.6	336.302	15025.4	336.302	10011.1	336.302	5041.53	336.302	-14.0701
336.806	20008.2	336.806	15024.6	336.806	10012.1	336.806	5043.17	336.806	-14.8952
337.313	20007.8	337.313	15019.6	337.313	10012.8	337.313	5043.57	337.313	-15.6687
337.818	20009.8	337.818	15007.5	337.818	10012	337.818	5044.71	337.818	-16.0969
338.322	20011.8	338.322	14996.2	338.322	10009.5	338.322	5044.04	338.322	-14.3599
338.829	20013.5	338.829	14984.1	338.829	10006.4	338.829	5041.29	338.829	-12.4468
339.333	20015.8	339.333	14976.2	339.333	10008.9	339.333	5037.85	339.333	-9.49894
339.84	20018.7	339.84	14975.8	339.84	10016.7	339.84	5036.84	339.84	-5.83764
340.345	20020.8	340.345	14982.5	340.345	10025.2	340.345	5033.31	340.345	-2.22244
340.849	20023.3	340.849	14987	340.849	10030.7	340.849	5034.66	340.849	1.98671
341.356	20024.8	341.356	14996.8	341.356	10032.6	341.356	5034.39	341.356	5.16143
341.86	20026.3	341.86	15006.7	341.86	10029.1	341.86	5035.97	341.86	8.2358
342.365	20028.3	342.365	15007.6	342.365	10026.6	342.365	5034.26	342.365	12.4961
342.871	20029.8	342.871	15002.2	342.871	10025	342.871	5034.56	342.871	14.9406
343.375	20028.4	343.375	14997.3	343.375	10025.5	343.375	5031.15	343.375	18.2632
343.88	20024.4	343.88	14987.9	343.88	10027.6	343.88	5031.92	343.88	22.2494
344.386	20019.8	344.386	14990	344.386	10024.3	344.386	5035.45	344.386	25.8423
344.89	20014.6	344.89	15002	344.89	10018.9	344.89	5043.93	344.89	28.6852
345.394	20007.7	345.394	15009.5	345.394	10011.9	345.394	5049.37	345.394	29.9925
345.901	20000.1	345.901	15020.6	345.901	10007.2	345.901	5052.84	345.901	29.8649
346.405	19992.8	346.405	15030.4	346.405	10006.6	346.405	5052.66	346.405	29.1589
346.909	19985.8	346.909	15030.3	346.909	10011.9	346.909	5053.13	346.909	27.7891
347.415	19981.3	347.415	15028.6	347.415	10013.9	347.415	5054.95	347.415	26.4909
347.919	19979	347.919	15027.9	347.919	10013.3	347.919	5058.99	347.919	24.2443
348.423	19977.9	348.423	15024.9	348.423	10013	348.423	5064.13	348.423	20.5854
348.93	19978	348.93	15031.9	348.93	10014.4	348.93	5069.92	348.93	16.1135
349.434	19981.6	349.434	15040.4	349.434	10013	349.434	5074.73	349.434	11.5489
349.938	19986.1	349.938	15042.8	349.938	10015.2	349.938	5082.97	349.938	6.81581
350.442	19991.4	350.442	15036.7	350.442	10015.2	350.442	5090.27	350.442	2.90911
350.948	19996.7	350.948	15026.7	350.948	10013.9	350.948	5098.4	350.948	0.85588
351.451	20002.9	351.451	15018.5	351.451	10013.6	351.451	5105.28	351.451	-0.70177
351.955	20006.9	351.955	15014.3	351.955	10012.9	351.955	5109.33	351.955	-1.52585
352.459	20011.7	352.459	15014.7	352.459	10008.2	352.459	5106.48	352.459	-1.04148
352.965	20015.4	352.965	15011.8	352.965	10006	352.965	5104.1	352.965	-0.98546
353.469	20018	353.469	15004	353.469	10005.9	353.469	5103.11	353.469	0.06918
353.973	20019.5	353.973	14992.4	353.973	10007.3	353.973	5108.46	353.973	0.83245
354.476	20020.8	354.476	14986.2	354.476	10008	354.476	5114.17	354.476	1.83987
354.982	20020	354.982	14986.3	354.982	10009.7	354.982	5121.62	354.982	3.72771
355.486	20019.4	355.486	14991.6	355.486	10007.3	355.486	5124.19	355.486	4.73713
355.99	20020.1	355.99	14995.1	355.99	10008.7	355.99	5128.11	355.99	5.31597
356.493	20019.7	356.493	14996.9	356.493	10013.2	356.493	5131.69	356.493	5.85764
356.997	20020.3	356.997	14995.3	356.997	10019.2	356.997	5138.37	356.997	6.32142
357.502	20020.2	357.502	14997.2	357.502	10022.4	357.502	5143.78	357.502	6.435
358.006	20018.2	358.006	15004.6	358.006	10025.4	358.006	5147.58	358.006	5.1917
358.509	20017	358.509	15009.3	358.509	10021.2	358.509	5148.49	358.509	3.36885
359.013	20016.4	359.013	15009.6	359.013	10018.1	359.013	5153.97	359.013	2.61207
359.516	20016.1	359.516	15006.5	359.516	10015	359.516	5154.3	359.516	2.32538
360.022	20012.6	360.022	15000.3	360.022	10010.6	360.022	5148.53	360.022	0.98484
360.525	20009	360.525	14996.7	360.525	10007.2	360.525	5140.99	360.525	0.36466
361.029	20003.5	361.029	14997.3	361.029	10006	361.029	5131.49	361.029	0.02439
361.532	19998.2	361.532	15000.1	361.532	10003.3	361.532	5127.96	361.532	-0.78348
362.035	19992.9	362.035	15003.7	362.035	10004.6	362.035	5129.83	362.035	-1.49796
362.539	19988.7	362.539	15009.6	362.539	10008.1	362.539	5130.3	362.539	-2.06156
363.042	19985.7	363.042	15013.5	363.042	10010	363.042	5125.36	363.042	-2.47414
363.547	19983.6	363.547	15012.4	363.547	10016.1	363.547	5121.74	363.547	-1.62494
364.051	19983.5	364.051	15007.3	364.051	10021	364.051	5120.09	364.051	-1.15525
364.554	19984.3	364.554	14999.4	364.554	10026	364.554	5124.11	364.554	-1.48553
365.057	19985.1	365.057	14989.2	365.057	10030.7	365.057	5127.56	365.057	-1.32149
365.56	19984.9	365.56	14981.8	365.56	10034.8	365.56	5125.83	365.56	-2.61213
366.063	19988.7	366.063	14974.1	366.063	10036.3	366.063	5120.12	366.063	-3.195
366.566	19995.3	366.566	14968.4	366.566	10041.3	366.566	5112.77	366.566	-3.68558
367.069	20001	367.069	14967.2	367.069	10045.6	367.069	5104.97	367.069	-3.49011
367.572	20005.6	367.572	14967.8	367.572	10052.8	367.572	5098.1	367.572	-2.80673
368.077	20009.2	368.077	14966.1	368.077	10057.7	368.077	5093.81	368.077	-3.33155
368.58	20008.8	368.58	14964.1	368.58	10061.1	368.58	5085.37	368.58	-3.84601
369.083	20007.5	369.083	14956.2	369.083	10063.1	369.083	5077.35	369.083	-3.45097
369.586	20005.3	369.586	14949.1	369.586	10062.5	369.586	5072.4	369.586	-4.07263
370.089	20002.7	370.089	14949.8	370.089	10057.4	370.089	5067.22	370.089	-3.75227
370.592	19999.6	370.592	14950.5	370.592	10049	370.592	5059.59	370.592	-4.2234
371.095	19996.5	371.095	14951.7	371.095	10040.9	371.095	5058.24	371.095	-4.93485
371.598	19993.8	371.598	14953.1	371.598	10036.6	371.598	5059.38	371.598	-5.54521
372.1	19992.4	372.1	14952.3	372.1	10036	372.1	5065.03	372.1	-5.19009
372.603	19992.6	372.603	14956.5	372.603	10034.1	372.603	5073.46	372.603	-4.72895
373.106	19991.5	373.106	14965.7	373.106	10031.6	373.106	5079.35	373.106	-5.21174
373.608	19991.6	373.608	14971.9	373.608	10025.5	373.608	5079.05	373.608	-4.23878
374.111	19994.8	374.111	14978.8	374.111	10020.1	374.111	5075.28	374.111	-2.58316
374.614	19995.8	374.614	14982	374.614	10014.8	374.614	5066.39	374.614	-1.77855
375.116	19995	375.116	14986.5	375.116	10011.2	375.116	5062.31	375.116	-0.89904
375.619	19994.3	375.619	14993.5	375.619	10010.9	375.619	5062.77	375.619	0.36524
376.122	19993.7	376.122	14998.2	376.122	10017.5	376.122	5065.37	376.122	1.68336
376.624	19990.5	376.624	15002.9	376.624	10023.6	376.624	5069.04	376.624	2.27415
377.127	19988.7	377.127	15001.2	377.127	10027.2	377.127	5072.91	377.127	2.10858
377.629	19987.9	377.629	14993.9	377.629	10026.1	377.629	5074.58	377.629	2.7078
378.131	19988	378.131	14992.7	378.131	10022.3	378.131	5076.14	378.131	2.86195
378.634	19989.2	378.634	14994.2	378.634	10018.9	378.634	5077.89	378.634	3.18429
379.136	19992.2	379.136	14997.1	379.136	10019.6	379.136	5077.81	379.136	4.39005
379.639	19996.4	379.639	15004.9	379.639	10020.8	379.639	5076.72	379.639	5.48184
380.141	20000.2	380.141	15005.2	380.141	10023.6	380.141	5076.53	380.141	7.84725
380.643	20002.7	380.643	15003.6	380.643	10024.3	380.643	5076.14	380.643	9.86157
381.146	20003.5	381.146	15005.5	381.146	10022.3	381.146	5073.37	381.146	12.3281
381.648	20003.9	381.648	15011.8	381.648	10023.3	381.648	5068.95	381.648	15.3856
382.15	20004.1	382.15	15017.9	382.15	10023.4	382.15	5064.34	382.15	16.8558
382.652	20002.6	382.652	15025.6	382.652	10025.7	382.652	5054.92	382.652	16.9179
383.154	20000.4	383.154	15034.7	383.154	10027.3	383.154	5045.73	383.154	16.8185
383.655	19998.2	383.655	15042.3	383.655	10024.5	383.655	5038.33	383.655	15.9052
384.157	19995.7	384.157	15046.2	384.157	10018.7	384.157	5035.12	384.157	14.654
384.659	19993.1	384.659	15050.1	384.659	10010.8	384.659	5028.96	384.659	12.0001
385.161	19992.5	385.161	15044.9	385.161	10002.9	385.161	5023.45	385.161	9.91131
385.663	19993.6	385.663	15034.8	385.663	9999.13	385.663	5017.08	385.663	7.95098
386.165	19994.1	386.165	15025.2	386.165	9998.72	386.165	5013.33	386.165	4.51427
386.667	19995.4	386.667	15015.5	386.667	10000.6	386.667	5006.96	386.667	2.65606
387.169	19996.9	387.169	15005.9	387.169	10001.2	387.169	5001.06	387.169	0.64217
387.671	19998.5	387.671	15003.6	387.671	9995.61	387.671	4993.31	387.671	-2.41209
388.171	19998.7	388.171	15000.7	388.171	9991.47	388.171	4987.53	388.171	-4.82743
388.672	19999	388.672	15000.5	388.672	9986.91	388.672	4985.61	388.672	-7.15148
389.174	19999.6	389.174	15001.3	389.174	9981.24	389.174	4986.9	389.174	-9.06433
389.676	19999.7	389.676	14999.8	389.676	9978.89	389.676	4987.67	389.676	-10.5381
390.178	19999	390.178	14996.6	390.178	9976.5	390.178	4987.26	390.178	-10.6943
390.68	19997.1	390.68	14999.3	390.68	9975.45	390.68	4986.07	390.68	-9.66947
391.181	19993	391.181	15004.1	391.181	9979.03	391.181	4984.21	391.181	-8.2308
391.681	19989.4	391.681	15008.7	391.681	9983.92	391.681	4980.17	391.681	-5.87394
392.183	19985.9	392.183	15013.1	392.183	9983.88	392.183	4981.74	392.183	-2.50534
392.684	19982.9	392.684	15010.7	392.684	9984.55	392.684	4986.56	392.684	1.89376
393.186	19981.4	393.186	15007.3	393.186	9987.49	393.186	4992.64	393.186	6.93506
393.688	19980.9	393.688	15003.4	393.688	9990.66	393.688	4996.99	393.688	12.7573
394.187	19981.1	394.187	15008.4	394.187	9993.9	394.187	5000.93	394.187	18.1948
394.689	19982.7	394.689	15013.6	394.689	9996.41	394.689	4999.05	394.689	22.129
395.19	19984.7	395.19	15014	395.19	9997.28	395.19	4997.19	395.19	25.91
395.692	19988	395.692	15012.4	395.692	10000	395.692	4990.26	395.692	29.1572
396.193	19992	396.193	15006.8	396.193	10005.6	396.193	4987.7	396.193	31.3882
396.692	19996.7	396.692	14998.7	396.692	10007.8	396.692	4984.95	396.692	32.5546
397.194	20000.7	397.194	14996.6	397.194	10007.3	397.194	4988.93	397.194	32.9714
397.695	20002.8	397.695	14998.6	397.695	10004.8	397.695	4994.56	397.695	32.6266
398.197	20003	398.197	14998.8	398.197	10004.1	398.197	5001.12	398.197	31.6637
398.696	20002.3	398.696	14998.1	398.696	10004.6	398.696	5002.93	398.696	28.6492
399.197	20001.5	399.197	14996.1	399.197	10008	399.197	5003.25	399.197	25.9906
399.698	20000.8	399.698	14999.2	399.698	10009.1	399.698	4997.9	399.698	23.7123
400.2	19999.2	400.2	14998.4	400.2	10009.4	400.2	4990.69	400.2	21.1408
400.699	19999.6	400.699	15001.9	400.699	10010.3	400.699	4983.39	400.699	17.8961
401.2	20000.4	401.2	15002.6	401.2	10012.7	401.2	4979	401.2	14.3674
401.701	20001.7	401.701	14997.9	401.701	10010.9	401.701	4978.3	401.701	10.9087
402.2	20002.1	402.2	14994.1	402.2	10014.1	402.2	4977.88	402.2	7.48113
402.701	20002.3	402.701	14994.7	402.701	10015.5	402.701	4977.48	402.701	3.38226
403.202	20003	403.202	14990.7	403.202	10016.8	403.202	4975.49	403.202	-1.05091
403.703	20006.5	403.703	14988.4	403.703	10019.9	403.703	4981.18	403.703	-4.65057
404.202	20009.8	404.202	14987.7	404.202	10022.1	404.202	4987.26	404.202	-8.23707
404.703	20012.3	404.703	14986.3	404.703	10021.8	404.703	4994.45	404.703	-11.6724
405.204	20014.1	405.204	14981.7	405.204	10024.7	405.204	4996.64	405.204	-15.1454
405.703	20014.3	405.703	14974.9	405.703	10026.2	405.703	4995.77	405.703	-18.1482
406.204	20014.5	406.204	14963	406.204	10029.4	406.204	4993.06	406.204	-21.0844
406.705	20013.8	406.705	14950.3	406.705	10035.2	406.705	4999.24	406.705	-23.8583
407.204	20011.7	407.204	14945.5	407.204	10037.5	407.204	5006.35	407.204	-28.0002
407.705	20009	407.705	14947.9	407.705	10040.4	407.705	5014.06	407.705	-30.8485
408.206	20006	408.206	14952.6	408.206	10041.1	408.206	5019.93	408.206	-31.8258
408.704	20005.2	408.704	14961.1	408.704	10036.4	408.704	5021.22	408.704	-32.8777
409.205	20003	409.205	14964.1	409.205	10034	409.205	5018.73	409.205	-33.3208
409.704	20001.8	409.704	14966.7	409.704	10034.7	409.704	5019.03	409.704	-33.8692
410.204	20001.7	410.204	14969.5	410.204	10033.6	410.204	5021.74	410.204	-33.2389
410.705	20002.8	410.705	14976.7	410.705	10029.6	410.705	5022.78	410.705	-32.9017
411.204	20003.3	411.204	14983.3	411.204	10025.1	411.204	5024.32	411.204	-33.2062
411.704	20005.8	411.704	14992.7	411.704	10019	411.704	5023.84	411.704	-32.5998
412.205	20008.2	412.205	14995.6	412.205	10014.3	412.205	5021.67	412.205	-30.1055
412.703	20009	412.703	14997	412.703	10008	412.703	5021.43	412.703	-27.9555
413.204	20009.5	413.204	15000.4	413.204	10003.3	413.204	5023.24	413.204	-25.7981
413.702	20009.3	413.702	15002.8	413.702	9997.88	413.702	5021.57	413.702	-24.3915
414.203	20009.1	414.203	15000	414.203	9999.35	414.203	5019.82	414.203	-22.6344
414.701	20006.7	414.701	14998.2	414.701	10004.3	414.701	5020.23	414.701	-20.2056
415.202	20003.7	415.202	14997.1	415.202	10010.6	415.202	5018.16	415.202	-17.4721
415.702	20001.2	415.702	14995.5	415.702	10014.4	415.702	5015.58	415.702	-14.4683
416.2	19998.3	416.2	14996.6	416.2	10018.8	416.2	5011.56	416.2	-12.6649
416.701	19996.6	416.701	14993.8	416.701	10019.5	416.701	5007.17	416.701	-9.87244
417.199	19995.2	417.199	14987.8	417.199	10020.4	417.199	5002.95	417.199	-8.22519
417.699	19995.2	417.699	14982.1	417.699	10021.2	417.699	5005.46	417.699	-7.52018
418.197	19996.1	418.197	14982.9	418.197	10024.5	418.197	5008.75	418.197	-6.9911
418.698	19995.4	418.698	14985.9	418.698	10031.6	418.698	5012.57	418.698	-5.8003
419.196	19994.4	419.196	14991	419.196	10037.7	419.196	5014.43	419.196	-5.44536
419.696	19995.5	419.696	14997	419.696	10038.7	419.696	5020.65	419.696	-5.69842
420.194	19995.9	420.194	15004.8	420.194	10035.9	420.194	5025.29	420.194	-5.69255
420.694	19994.2	420.694	15013.1	420.694	10032	420.694	5034.05	420.694	-4.17059
421.192	19994	421.192	15017.6	421.192	10029.7	421.192	5040.25	421.192	-2.7399
421.692	19995.6	421.692	15014.8	421.692	10029.8	421.692	5044.39	421.692	-2.23543
422.19	19997.7	422.19	15005.9	422.19	10029	422.19	5042.8	422.19	-2.81398
422.69	19999.8	422.69	14996.8	422.69	10029.2	422.69	5040.92	422.69	-3.9569
423.188	20003.4	423.188	14995.3	423.188	10028.9	423.188	5037.57	423.188	-4.94363
423.688	20008.7	423.688	15001.8	423.688	10027.7	423.688	5039.09	423.688	-7.23612
424.186	20015.4	424.186	15007.7	424.186	10032.5	424.186	5045.37	424.186	-10.1141
424.686	20022.8	424.686	15013.6	424.686	10039.6	424.686	5053.2	424.686	-13.1954
425.184	20032.4	425.184	15016	425.184	10044.2	425.184	5056.61	425.184	-16.7626
425.684	20041.6	425.684	15015.8	425.684	10046.6	425.684	5054.66	425.684	-20.4765
426.181	20048.7	426.181	15013.3	426.181	10046.5	426.181	5050.91	426.181	-23.2595
426.681	20053.4	426.681	15005.8	426.681	10042.2	426.681	5047.55	426.681	-25.7936
427.179	20056.9	427.179	14996.4	427.179	10038.5	427.179	5046.12	427.179	-26.8079
427.677	20057.9	427.677	14989.1	427.677	10036.9	427.677	5044.36	427.677	-27.731
428.176	20055	428.176	14983.8	428.176	10035.8	428.176	5044.8	428.176	-27.4909
428.674	20051.4	428.674	14982.1	428.674	10034.6	428.674	5041.41	428.674	-27.6403
429.174	20047.6	429.174	14982.8	429.174	10035.7	429.174	5033.82	429.174	-28.6638
429.671	20043.1	429.671	14984.5	429.671	10035.1	429.671	5023.32	429.671	-27.2373
430.171	20037.1	430.171	14993.3	430.171	10032.2	430.171	5015.2	430.171	-25.419
430.668	20031.5	430.668	15003.9	430.668	10031	430.668	5010.96	430.668	-22.436
431.166	20026	431.166	15011.9	431.166	10032.2	431.166	5012.78	431.166	-17.575
431.665	20020.6	431.665	15019.4	431.665	10034.3	431.665	5015.22	431.665	-12.5338
432.163	20015.2	432.163	15024.1	432.163	10039.2	432.163	5015.27	432.163	-7.08333
432.662	20010.3	432.662	15030.8	432.662	10045.1	432.662	5016.27	432.662	-1.28415
433.16	20008	433.16	15039.2	433.16	10046.6	433.16	5020.17	433.16	5.61432
433.657	20003.1	433.657	15045.2	433.657	10048.8	433.657	5024.06	433.657	12.2144
434.157	19998.5	434.157	15045.7	434.157	10046.8	434.157	5027.33	434.157	17.9268
434.654	19996.3	434.654	15044.6	434.654	10041.6	434.654	5029.18	434.654	22.5571
435.151	19994.2	435.151	15043.5	435.151	10038.1	435.151	5030.67	435.151	26.549
435.65	19992.6	435.65	15047.5	435.65	10038	435.65	5030.02	435.65	30.3344
436.148	19992.8	436.148	15047.8	436.148	10037.3	436.148	5028.16	436.148	33.1345
436.645	19993	436.645	15044.5	436.645	10036.5	436.645	5021.52	436.645	34.6928
437.144	19990.1	437.144	15041.9	437.144	10031.9	437.144	5019.91	437.144	34.7383
437.641	19986.5	437.641	15035.7	437.641	10023	437.641	5020.77	437.641	34.4652
438.138	19983.3	438.138	15032.1	438.138	10015	438.138	5026.94	438.138	33.4443
438.638	19979.9	438.638	15031.7	438.638	10006.7	438.638	5034.15	438.638	31.7342
439.135	19974.2	439.135	15028.1	439.135	10001.5	439.135	5043.55	439.135	29.4773
439.632	19969.8	439.632	15023.3	439.632	9995.57	439.632	5047.36	439.632	26.8393
440.129	19965.4	440.129	15022.6	440.129	9997.1	440.129	5050.71	440.129	23.9547
440.628	19962.1	440.628	15020.7	440.628	10000.7	440.628	5050.49	440.628	20.2775
441.125	19959.3	441.125	15020.8	441.125	10007.1	441.125	5047.95	441.125	17.2636
441.622	19956.3	441.622	15022.1	441.622	10009.3	441.622	5043.47	441.622	14.7806
442.121	19955.7	442.121	15025.5	442.121	10008.3	442.121	5041.2	442.121	13.7864
442.617	19956.4	442.617	15025.8	442.617	10002.7	442.617	5039.51	442.617	13.1407
443.114	19957.6	443.114	15022.2	443.114	10000.9	443.114	5035.27	443.114	12.7786
443.611	19961.6	443.611	15019.3	443.611	10000.6	443.611	5034.12	443.611	13.0044
444.11	19965.1	444.11	15018.5	444.11	9999.9	444.11	5036.01	444.11	13.2339
444.607	19966	444.607	15019.6	444.607	9997.2	444.607	5037.65	444.607	13.7333
445.103	19965.6	445.103	15021.6	445.103	9996.98	445.103	5038.08	445.103	13.9118
445.6	19967.9	445.6	15017.7	445.6	9999.94	445.6	5037.53	445.6	14.6205
446.099	19973	446.099	15010.7	446.099	10006.2	446.099	5029.64	446.099	15.3472
446.596	19979.6	446.596	15005.9	446.596	10013.1	446.596	5024.25	446.596	15.4782
447.092	19985.2	447.092	15007.6	447.092	10020.3	447.092	5018.81	447.092	14.9113
447.589	19991	447.589	15013.7	447.589	10024.3	447.589	5012.81	447.589	14.5812
448.085	19995.2	448.085	15017	448.085	10024.7	448.085	5008.31	448.085	13.907
448.584	19997.8	448.584	15017.8	448.584	10025.1	448.584	5009.08	448.584	13.0309
449.081	19997.1	449.081	15017.2	449.081	10023.3	449.081	5011.61	449.081	12.1735
449.577	19996.2	449.577	15016.1	449.577	10016.9	449.577	5016.17	449.577	11.2084
450.074	19995	450.074	15016.9	450.074	10011.1	450.074	5018.17	450.074	10.1198
450.57	19993.3	450.57	15015.2	450.57	10008.6	450.57	5014.59	450.57	9.60917
451.068	19992.7	451.068	15008.4	451.068	10002.8	451.068	5006.86	451.068	8.41863
451.565	19992	451.565	15004.6	451.565	9999.89	451.565	4997.77	451.565	6.26913
452.061	19989	452.061	15004.2	452.061	10000.5	452.061	4992.05	452.061	4.6926
452.558	19986.8	452.558	15006.4	452.558	9998.15	452.558	4991.96	452.558	4.08433
453.054	19985.5	453.054	15006.9	453.054	9996.92	453.054	4996.58	453.054	3.62277
453.55	19987	453.55	15004.2	453.55	9999.9	453.55	5000.48	453.55	4.28098
454.046	19988.5	454.046	14997	454.046	10002.5	454.046	5006.56	454.046	6.04279
454.545	19989.3	454.545	14989.7	454.545	10004.9	454.545	5008.06	454.545	8.62578
455.041	19989.1	455.041	14982.4	455.041	10007.4	455.041	5008.21	455.041	11.7227
455.537	19989.6	455.537	14972.2	455.537	10010.4	455.537	5008.97	455.537	14.255
456.033	19991.7	456.033	14965.3	456.033	10017.3	456.033	5008.52	456.033	17.8028
456.529	19992.8	456.529	14958.7	456.529	10022.3	456.529	5006.53	456.529	21.4325
457.025	19992.6	457.025	14953.2	457.025	10028.4	457.025	5009.95	457.025	24.7154
457.522	19994.1	457.522	14948	457.522	10032.5	457.522	5017.06	457.522	28.6127
458.018	19994.7	458.018	14942.2	458.018	10033.7	458.018	5024.03	458.018	31.3549
458.514	19994.6	458.514	14940.2	458.514	10036.4	458.514	5032.25	458.514	33.3533
459.012	19993.8	459.012	14950.5	459.012	10040.3	459.012	5037.95	459.012	33.8179
459.508	19993.6	459.508	14959.7	459.508	10041.2	459.508	5040.99	459.508	34.4684
460.004	19991.6	460.004	14966.8	460.004	10045.3	460.004	5043.35	460.004	34.3708
460.499	19987.3	460.499	14970	460.499	10048.4	460.499	5049.23	460.499	33.9833
460.995	19983.9	460.995	14969.5	460.995	10049.6	460.995	5051.55	460.995	32.4839
461.491	19982	461.491	14966.9	461.491	10048	461.491	5054.16	461.491	30.691
461.987	19980.3	461.987	14969	461.987	10041.8	461.987	5056.56	461.987	28.4847
462.483	19981.1	462.483	14970.9	462.483	10036.4	462.483	5059.47	462.483	25.3345
462.979	19983.7	462.979	14971.8	462.979	10034.5	462.979	5059.42	462.979	21.0507
463.474	19989.5	463.474	14969.1	463.474	10033.8	463.474	5059.54	463.474	16.3388
463.97	19995	463.97	14965.5	463.97	10035.5	463.97	5058.42	463.97	10.4024
464.466	19999.6	464.466	14966.7	464.466	10036.1	464.466	5057.61	464.466	3.59016
464.961	20001.8	464.961	14972.8	464.961	10036.5	464.961	5059.07	464.961	-1.77441
465.457	20005.4	465.457	14984.2	465.457	10039	465.457	5064.17	465.457	-6.13375
465.953	20007	465.953	14995.5	465.953	10041.3	465.953	5070.35	465.953	-9.74308
466.448	20008.3	466.448	14993.3	466.448	10044.6	466.448	5074.85	466.448	-12.6317
466.944	20010.8	466.944	14987.9	466.944	10047.4	466.944	5080.91	466.944	-14.7689
467.439	20015.2	467.439	14983	467.439	10046.8	467.439	5081.57	467.439	-15.9311
467.935	20016.4	467.935	14975	467.935	10043.2	467.935	5078.26	467.935	-16.4683
468.43	20016.9	468.43	14967.6	468.43	10040.8	468.43	5076.8	468.43	-16.0474
468.926	20021.1	468.926	14964	468.926	10039.7	468.926	5078.07	468.926	-14.4954
469.421	20025.7	469.421	14964.4	469.421	10038.8	469.421	5080.81	469.421	-13.7146
469.917	20029.6	469.917	14973.8	469.917	10041.6	469.917	5086.95	469.917	-12.7011
470.412	20032.3	470.412	14986	470.412	10043.2	470.412	5087.4	470.412	-11.4489
470.907	20033.2	470.907	14996.2	470.907	10042.3	470.907	5082.14	470.907	-10.0083
471.403	20033.7	471.403	15003	471.403	10042.8	471.403	5076.11	471.403	-8.69412
471.898	20031.2	471.898	15008.4	471.898	10043	471.898	5076.08	471.898	-5.85646
472.393	20027.4	472.393	15011.8	472.393	10041.6	472.393	5086.13	472.393	-2.07525
472.889	20022.7	472.889	15013.7	472.889	10040.4	472.889	5104.83	472.889	0.59383
473.382	20017.7	473.382	15010.7	473.382	10039	473.382	5121.27	473.382	2.31429
473.877	20012.1	473.877	15008	473.877	10037.8	473.877	5129.57	473.877	3.60312
474.372	20007.8	474.372	15009.5	474.372	10036.4	474.372	5133.02	474.372	4.23656
474.867	20006.4	474.867	15012.8	474.867	10036	474.867	5136.31	474.867	4.4331
475.362	20005.5	475.362	15015.5	475.362	10036.2	475.362	5138.68	475.362	4.17276
475.857	20003.1	475.857	15016.4	475.857	10036	475.857	5140.46	475.857	3.19806
476.352	20002.6	476.352	15008.9	476.352	10036.9	476.352	5137.41	476.352	2.33836
476.847	20004	476.847	15002	476.847	10035.3	476.847	5130.93	476.847	1.32521
477.342	20005	477.342	14998.9	477.342	10031.5	477.342	5123.54	477.342	0.19687
477.837	20004.6	477.837	14994.9	477.837	10028.6	477.837	5120.69	477.837	-0.1948
478.33	20002.5	478.33	14995.4	478.33	10025.8	478.33	5121.95	478.33	-1.20331
478.825	19997.9	478.825	14995.6	478.825	10026.1	478.825	5123.82	478.825	-3.43826
479.32	19992.3	479.32	14993.9	479.32	10026.6	479.32	5126.8	479.32	-6.2297
479.815	19987.1	479.815	14994.4	479.815	10028.6	479.815	5129.32	479.815	-9.24004
480.31	19981.8	480.31	14998.4	480.31	10028.9	480.31	5127.15	480.31	-12.4859
480.805	19976.9	480.805	15000.2	480.805	10031.4	480.805	5124.06	480.805	-16.4033
481.297	19972.3	481.297	15003.4	481.297	10033.1	481.297	5119.35	481.297	-18.9172
481.792	19972.6	481.792	15003.7	481.792	10036.5	481.792	5113.97	481.792	-21.9281
482.287	19973	482.287	15001.6	482.287	10038.4	482.287	5108.15	482.287	-24.9965
482.782	19975.5	482.782	14998.7	482.782	10041.6	482.782	5102.3	482.782	-27.2222
483.276	19978.5	483.276	14994.4	483.276	10042	483.276	5098.7	483.276	-28.5442
483.771	19981.7	483.771	14992.6	483.771	10040.9	483.771	5091.42	483.771	-28.9802
484.263	19984.9	484.263	14992.4	484.263	10037.2	484.263	5080.55	484.263	-30.0922
484.758	19988	484.758	14993.4	484.758	10033.5	484.758	5070.44	484.758	-30.8401
485.253	19991.2	485.253	14996.4	485.253	10032.7	485.253	5060.58	485.253	-31.7978
485.747	19993.3	485.747	14999.9	485.747	10034.8	485.747	5055.34	485.747	-32.3861
486.24	19995	486.24	15004.2	486.24	10038.3	486.24	5057.61	486.24	-31.83
486.734	19995.4	486.734	15007.9	486.734	10037.7	486.734	5055.3	486.734	-31.0889
487.229	19997.3	487.229	15002.8	487.229	10033.8	487.229	5047.91	487.229	-29.1019
487.723	19996.6	487.723	14998.9	487.723	10028.9	487.723	5039.89	487.723	-27.028
488.215	19995.8	488.215	14995.8	488.215	10025.6	488.215	5030.42	488.215	-24.4898
488.71	19995	488.71	14993.4	488.71	10023.3	488.71	5023.45	488.71	-21.9218
489.204	19995.7	489.204	14996	489.204	10021.3	489.204	5022.34	489.204	-19.1614
489.699	19998.1	489.699	15000.2	489.699	10018.1	489.699	5019.6	489.699	-15.597
490.191	19996.6	490.191	15000	490.191	10011.8	490.191	5013.9	490.191	-11.7625
490.685	19996.3	490.685	15001.5	490.685	10005.7	490.685	5012.49	490.685	-8.12134
491.179	19996.6	491.179	15002.2	491.179	10003.2	491.179	5014.34	491.179	-5.65815
491.674	19995.9	491.674	14999.3	491.674	10001.6	491.674	5017.55	491.674	-3.18317
492.166	19995.8	492.166	14994.9	492.166	10001.3	492.166	5021.81	492.166	-0.60172
492.66	19997.9	492.66	14991.6	492.66	10005.3	492.66	5024.53	492.66	1.97515
493.154	20001.7	493.154	14987.8	493.154	10006.2	493.154	5022.3	493.154	5.21744
493.646	20004.1	493.646	14987.8	493.646	10003.8	493.646	5018.17	493.646	7.87702
494.14	20005.8	494.14	14993.2	494.14	10002.9	494.14	5020.03	494.14	10.5498
494.634	20003.1	494.634	14997.3	494.634	10000.1	494.634	5024.36	494.634	12.493
495.126	20000.4	495.126	14995.2	495.126	9997.88	495.126	5028.89	495.126	14.1752
495.62	19996.5	495.62	14991.4	495.62	10000.4	495.62	5035.09	495.62	14.4083
496.114	19995.1	496.114	14988.1	496.114	10003.3	496.114	5036.95	496.114	15.21
496.606	19994	496.606	14985.5	496.606	10006.9	496.606	5033.12	496.606	15.0111
497.1	19994.7	497.1	14986.7	497.1	10013.2	497.1	5031.89	497.1	14.0946
497.594	19993.6	497.594	14990.1	497.594	10018.3	497.594	5034.05	497.594	14.062
498.086	19990.8	498.086	14990.7	498.086	10022	498.086	5038.09	498.086	13.8048
498.58	19992.1	498.58	14993.4	498.58	10021.5	498.58	5041.99	498.58	12.9591
499.074	19994.2	499.074	14993.9	499.074	10018.4	499.074	5040.84	499.074	11.6121
499.565	19996.1	499.565	14994.2	499.565	10017.6	499.565	5037.34	499.565	9.99476
500.059	20000	500.059	14997.5	500.059	10018.9	500.059	5034.52	500.059	8.80104
500.551	20004.6	500.551	15005.8	500.551	10017.8	500.551	5033.57	500.551	6.07204
501.044	20008.3	501.044	15017.4	501.044	10014.7	501.044	5036.04	501.044	3.74963
501.538	20009.2	501.538	15025.6	501.538	10007.7	501.538	5036.85	501.538	1.85906
502.03	20010.6	502.03	15022.3	502.03	10002.4	502.03	5033.13	502.03	-0.50982
502.523	20010.6	502.523	15018.1	502.523	10000.5	502.523	5026.87	502.523	-1.65212
503.015	20012.6	503.015	15015.3	503.015	9998.01	503.015	5017.26	503.015	-3.01563
503.509	20014.4	503.509	15015.8	503.509	9997.17	503.509	5010.37	503.509	-4.84225
504.002	20014.8	504.002	15021.5	504.002	9995.32	504.002	5007	504.002	-5.4217
504.494	20013.6	504.494	15029	504.494	9994.84	504.494	5008.04	504.494	-5.57934
504.987	20011.7	504.987	15032	504.987	9999.08	504.987	5011.42	504.987	-6.39821
505.479	20007.7	505.479	15031.2	505.479	10003.4	505.479	5015.75	505.479	-6.55543
505.972	20005.1	505.972	15031.2	505.972	10003.8	505.972	5017.3	505.972	-5.64105
506.463	20004.3	506.463	15034.3	506.463	10006.9	506.463	5022.82	506.463	-5.00439
506.957	20002.8	506.957	15041.5	506.957	10005.8	506.957	5023.91	506.957	-3.23059
507.448	20000.7	507.448	15046.2	507.448	10005.8	507.448	5030.93	507.448	-1.40737
507.941	20000.5	507.941	15047	507.941	10008.6	507.941	5039.37	507.941	-0.11393
508.433	20003	508.433	15042.8	508.433	10009.2	508.433	5048.35	508.433	1.34567
508.926	20005.9	508.926	15034.6	508.926	10011.1	508.926	5052.95	508.926	2.70708
509.417	20006.8	509.417	15030.7	509.417	10015.3	509.417	5059.26	509.417	3.05445
509.911	20009.9	509.911	15029.5	509.911	10016.5	509.911	5059.1	509.911	3.41795
510.402	20010.6	510.402	15027.5	510.402	10016.1	510.402	5062.47	510.402	4.05294
510.895	20010.4	510.895	15031.4	510.895	10015.8	510.895	5067.81	510.895	4.14198
511.386	20006.3	511.386	15040.1	511.386	10013.3	511.386	5071.02	511.386	3.94804
511.879	20002.6	511.879	15047.8	511.879	10015.7	511.879	5072.02	511.879	3.94728
512.37	20000	512.37	15053.3	512.37	10021.4	512.37	5072.4	512.37	4.90313
512.863	19999.1	512.863	15057.3	512.863	10025.7	512.863	5070.64	512.863	5.41578
513.354	19998.2	513.354	15063	513.354	10029.5	513.354	5073.7	513.354	5.34906
513.847	20000.6	513.847	15067.6	513.847	10029.5	513.847	5085	513.847	5.23449
514.338	20003.3	514.338	15071.2	514.338	10024.8	514.338	5094.7	514.338	4.78002
514.831	20005.9	514.831	15071	514.831	10021.4	514.831	5103.5	514.831	3.04899
515.322	20006.5	515.322	15068.4	515.322	10018.8	515.322	5105.1	515.322	2.32121
515.815	20008.5	515.815	15067.6	515.815	10019.4	515.815	5099.98	515.815	2.13795
516.306	20010.5	516.306	15070.9	516.306	10024.4	516.306	5095.62	516.306	2.33432
516.797	20010	516.797	15069.4	516.797	10026.5	516.797	5094.55	516.797	2.92972
517.29	20005.8	517.29	15064.7	517.29	10028.6	517.29	5090.85	517.29	2.69136
517.78	20002.6	517.78	15058.2	517.78	10031	517.78	5088.28	517.78	2.58706
518.273	19998.4	518.273	15050.4	518.273	10030.5	518.273	5086.11	518.273	3.2257
518.764	19995.8	518.764	15043.5	518.764	10030.9	518.764	5081.84	518.764	4.48125
519.255	19992.8	519.255	15039.6	519.255	10031	519.255	5077.87	519.255	5.19558
519.747	19992.4	519.747	15037	519.747	10029.5	519.747	5072.12	519.747	4.15666
520.238	19992.5	520.238	15036.9	520.238	10030.4	520.238	5068.49	520.238	2.16796
520.731	19994	520.731	15037.5	520.731	10032.8	520.731	5064.33	520.731	-0.82259
521.221	19996.1	521.221	15036.5	521.221	10032.2	521.221	5059.81	521.221	-3.35468
521.712	20000.3	521.712	15030.5	521.712	10027.8	521.712	5055.67	521.712	-5.53876
522.204	20002.4	522.204	15021.4	522.204	10021.1	522.204	5049.73	522.204	-7.33075
522.695	20001.6	522.695	15011.9	522.695	10014.5	522.695	5045.26	522.695	-8.26804
523.185	20000.6	523.185	15001.9	523.185	10010.5	523.185	5043.42	523.185	-8.12583
523.678	20000.5	523.678	14994.8	523.678	10009.3	523.678	5037.1	523.678	-7.19212
524.168	19998.6	524.168	14993.2	524.168	10008.7	524.168	5029.65	524.168	-6.03797
524.659	19994.2	524.659	14991.8	524.659	10006.8	524.659	5021.35	524.659	-3.92192
525.151	19989	525.151	14992.8	525.151	10005.1	525.151	5013.66	525.151	-1.14737
525.642	19985.2	525.642	14995.7	525.642	10004.4	525.642	5010.07	525.642	0.79523
526.132	19983.9	526.132	14997.6	526.132	10003.6	526.132	5005.8	526.132	2.59494
526.624	19986.5	526.624	14999.3	526.624	10001.7	526.624	5000.61	526.624	4.76169
527.115	19990.4	527.115	15000.8	527.115	9999.24	527.115	4999.52	527.115	8.10239
527.605	19994.1	527.605	15000.6	527.605	9996.37	527.605	4999.96	527.605	12.2512
528.097	19999.6	528.097	15000.8	528.097	9992.99	528.097	5000.82	528.097	16.9385
528.587	20007.9	528.587	15002.2	528.587	9989.06	528.587	4998.29	528.587	21.9281
529.077	20015.6	529.077	15000.3	529.077	9984.98	529.077	4994.41	529.077	25.6854
529.57	20020.4	529.57	14996.4	529.57	9983.21	529.57	4989.98	529.57	29.1714
530.06	20024.2	530.06	14995	530.06	9982.68	530.06	4989.64	530.06	31.1405
530.55	20026.6	530.55	14994.9	530.55	9985.08	530.55	4988.63	530.55	32.3919
531.04	20028.8	531.04	14995.9	531.04	9986.14	531.04	4987.04	531.04	34.3388
531.532	20029.6	531.532	15002.7	531.532	9983.09	531.532	4985.44	531.532	35.4124
532.022	20028.4	532.022	15010.5	532.022	9977.68	532.022	4985.51	532.022	35.4171
532.512	20025.8	532.512	15015.3	532.512	9973.46	532.512	4992.17	532.512	34.1909
533.002	20023.3	533.002	15019.2	533.002	9972.52	533.002	5004.38	533.002	32.9828
533.494	20019.7	533.494	15019.1	533.494	9975.53	533.494	5013.29	533.494	31.0119
533.984	20016	533.984	15013.6	533.984	9979.95	533.984	5017.26	533.984	29.3996
534.474	20013.2	534.474	15013.1	534.474	9985.42	534.474	5017.41	534.474	27.677
534.964	20009.6	534.964	15011.6	534.964	9989.97	534.964	5012.6	534.964	24.201
535.453	20006.9	535.453	15008.3	535.453	9992.31	535.453	5011.18	535.453	21.5836
535.945	20004.8	535.945	15007.8	535.945	9995.19	535.945	5012.12	535.945	18.5908
536.435	20002.9	536.435	15006	536.435	9995.07	536.435	5014.9	536.435	16.0118
536.925	19999.2	536.925	15001.8	536.925	9993.98	536.925	5015.83	536.925	14.0999
537.414	19994.8	537.414	14999.2	537.414	9995.42	537.414	5014.74	537.414	12.4223
537.904	19993.2	537.904	14996.2	537.904	9997.21	537.904	5012.64	537.904	10.8473
538.396	19991.7	538.396	14997.5	538.396	9998.85	538.396	5009.61	538.396	10.0011
538.885	19990.5	538.885	15004.1	538.885	10002.7	538.885	5005.53	538.885	10.0392
539.375	19990.7	539.375	15012.8	539.375	10002.7	539.375	5004.57	539.375	10.5784
539.865	19990	539.865	15016.9	539.865	9997.99	539.865	5002.35	539.865	12.084
540.354	19987.2	540.354	15012.8	540.354	9991.67	540.354	4997.46	540.354	13.1272
540.844	19984.1	540.844	15006.3	540.844	9983.43	540.844	4992.76	540.844	14.5221
541.333	19980.4	541.333	15001.8	541.333	9974.58	541.333	4990.28	541.333	16.1966
541.825	19977	541.825	14998.6	541.825	9967.51	541.825	4992.02	541.825	16.4509
542.314	19974.9	542.314	14995.3	542.314	9965.71	542.314	4996.89	542.314	17.3282
542.804	19974	542.804	14989	542.804	9965.91	542.804	5000.84	542.804	17.9206
543.293	19973.8	543.293	14980.2	543.293	9969.53	543.293	5001.59	543.293	18.8945
543.782	19973.2	543.782	14976.2	543.782	9974.76	543.782	4996.11	543.782	20.506
544.272	19973	544.272	14976.4	544.272	9976.15	544.272	4992.14	544.272	20.3299
544.761	19973.9	544.761	14976.6	544.761	9973.85	544.761	4989.96	544.761	19.7348
545.25	19977.4	545.25	14975.9	545.25	9973.88	545.25	4988.51	545.25	17.9756
545.74	19983.4	545.74	14974.8	545.74	9975.41	545.74	4991.38	545.74	15.9797
546.231	19989.1	546.231	14977.8	546.231	9976.04	546.231	4993.23	546.231	14.0918
546.72	19994	546.72	14982.2	546.72	9976.61	546.72	4995.07	546.72	11.2507
547.209	20000.8	547.209	14985.4	547.209	9974.24	547.209	4994.78	547.209	8.0954
547.699	20006.5	547.699	14987.4	547.699	9972.09	547.699	4990.82	547.699	5.65261
548.188	20011.5	548.188	14987.7	548.188	9972.26	548.188	4987.23	548.188	4.41977
548.677	20016.5	548.677	14988.9	548.677	9976.78	548.677	4988.88	548.677	3.22078
549.166	20020.8	549.166	14989.6	549.166	9979.28	549.166	4989.12	549.166	3.31077
549.655	20023.2	549.655	14984.9	549.655	9984.08	549.655	4995.01	549.655	4.00201
550.144	20023.7	550.144	14979.8	550.144	9985.92	550.144	4998.84	550.144	5.04424
550.633	20023.2	550.633	14974.4	550.633	9987.43	550.633	5002.86	550.633	6.45423
551.122	20020.6	551.122	14971.6	551.122	9991.51	551.122	5005.45	551.122	7.92312
551.611	20018	551.611	14975.1	551.611	9992.41	551.611	5008.73	551.611	8.98341
552.1	20016.1	552.1	14985.1	552.1	9991.14	552.1	5010.78	552.1	10.8615
552.589	20013.9	552.589	14995.7	552.589	9993.35	552.589	5013.95	552.589	13.4517
553.078	20012.8	553.078	15004.8	553.078	9993.02	553.078	5015.19	553.078	16.358
553.567	20009.5	553.567	15007.1	553.567	9990.35	553.567	5018.45	553.567	20.054
554.055	20004.9	554.055	15008.6	554.055	9991.31	554.055	5020.47	554.055	22.8566
554.544	20000.5	554.544	15006.6	554.544	9989.69	554.544	5023.47	554.544	25.791
555.033	19998.6	555.033	15010.6	555.033	9987.32	555.033	5028.97	555.033	29.714
555.522	19996.5	555.522	15012.4	555.522	9985.01	555.522	5036.42	555.522	33.4824
556.011	19993.5	556.011	15013	556.011	9980.76	556.011	5038.83	556.011	36.822
556.499	19990.4	556.499	15013.4	556.499	9980.24	556.499	5035.38	556.499	40.3584
556.988	19989.6	556.988	15013.6	556.988	9988.25	556.988	5031.4	556.988	43.0562
557.477	19988.1	557.477	15011.8	557.477	9998.41	557.477	5027.4	557.477	45.608
557.965	19989.5	557.965	15009	557.965	10006	557.965	5023.26	557.965	47.6693
558.454	19993	558.454	15001.4	558.454	10010.5	558.454	5021.31	558.454	50.0438
558.942	19998.7	558.942	14993.6	558.942	10010.9	558.942	5015.02	558.942	51.9662
559.431	20005.1	559.431	14991.6	559.431	10013.5	559.431	5005.86	559.431	53.184
559.919	20010	559.919	14993.8	559.919	10015.2	559.919	5004.36	559.919	54.746
560.406	20012.3	560.406	15002.2	560.406	10016.3	560.406	5005.31	560.406	56.4999
560.894	20013.8	560.894	15013.1	560.894	10019.3	560.894	5004.16	560.894	57.2265
561.383	20009.5	561.383	15022.8	561.383	10021.3	561.383	5001.55	561.383	58.0941
561.871	20003.2	561.871	15031.5	561.871	10023.2	561.871	4996.34	561.871	58.703
562.36	19995.8	562.36	15040.1	562.36	10025.6	562.36	4994.76	562.36	59.5351
562.848	19988.9	562.848	15042.3	562.848	10024.9	562.848	4999.16	562.848	59.4344
563.336	19981.7	563.336	15045.6	563.336	10023.6	563.336	5004.72	563.336	58.9342
563.825	19974.9	563.825	15044	563.825	10027.6	563.825	5007.85	563.825	57.9667
564.313	19969.5	564.313	15039.2	564.313	10030.4	564.313	5004.97	564.313	56.6933
564.799	19968.6	564.799	15039.7	564.799	10032.4	564.799	5000.61	564.799	55.2856
565.287	19969.5	565.287	15044.6	565.287	10032.8	565.287	4997.5	565.287	52.6443
565.776	19973.3	565.776	15051.6	565.776	10030	565.776	4992.86	565.776	49.4998
566.264	19979.7	566.264	15060.4	566.264	10026.7	566.264	4993.22	566.264	45.3845
566.752	19986.5	566.752	15061.3	566.752	10027.2	566.752	4996.76	566.752	40.5496
567.24	19992.9	567.24	15056.3	567.24	10027.6	567.24	4998.65	567.24	36.5401
567.728	19998.5	567.728	15051.3	567.728	10025.1	567.728	5003.98	567.728	32.8737
568.214	20002.5	568.214	15047.6	568.214	10021.4	568.214	5007.4	568.214	29.3833
568.702	20005.2	568.702	15049.4	568.702	10016.7	568.702	5005.72	568.702	26.204
569.19	20003.7	569.19	15050.9	569.19	10013.9	569.19	5008.86	569.19	22.2928
569.678	20002.1	569.678	15051.4	569.678	10015.7	569.678	5010.01	569.678	17.4713
570.166	20001.9	570.166	15050.7	570.166	10019.5	570.166	5007.71	570.166	12.9037
570.652	20001.3	570.652	15048.3	570.652	10019.5	570.652	5005.01	570.652	9.31545
571.14	20000	571.14	15049	571.14	10020.6	571.14	5001.17	571.14	5.84791
571.628	19999.4	571.628	15054	571.628	10020.5	571.628	4997.39	571.628	2.9588
572.116	19998.5	572.116	15056.7	572.116	10019.4	572.116	4999.37	572.116	0.39476
572.604	19998.2	572.604	15055.8	572.604	10022.2	572.604	5000.1	572.604	-1.78157
573.089	19999.9	573.089	15052.1	573.089	10026	573.089	5002.46	573.089	-2.48805
573.577	20000.8	573.577	15045.8	573.577	10031.5	573.577	5005.33	573.577	-4.07883
574.065	20001.5	574.065	15038.5	574.065	10039.3	574.065	5007.28	574.065	-4.66178
574.553	20000.3	574.553	15031.6	574.553	10047.9	574.553	5008.43	574.553	-5.24991
575.038	19999.6	575.038	15024.3	575.038	10053.4	575.038	5006.7	575.038	-5.38399
575.526	19998.4	575.526	15016.7	575.526	10053.2	575.526	5001.15	575.526	-5.81748
576.014	19995.5	576.014	15010.2	576.014	10050.2	576.014	5002.4	576.014	-5.84188
576.501	19994.9	576.501	15006	576.501	10046.3	576.501	5002.61	576.501	-5.83605
576.987	19994.9	576.987	14996	576.987	10040.6	576.987	5001.84	576.987	-7.00787
577.474	19996.5	577.474	14991.1	577.474	10034.4	577.474	5004.09	577.474	-8.15209
577.962	19999.9	577.962	14989.8	577.962	10029.8	577.962	5003.33	577.962	-10.1254
578.448	20002.6	578.448	14988.1	578.448	10026.2	578.448	5002.25	578.448	-11.5648
578.935	20005.4	578.935	14985.8	578.935	10031.3	578.935	5007.7	578.935	-13.0305
579.422	20007.8	579.422	14984.2	579.422	10040.2	579.422	5010.14	579.422	-14.1363
579.908	20010	579.908	14981.7	579.908	10047.3	579.908	5014.01	579.908	-14.2462
580.395	20012	580.395	14984.6	580.395	10050.6	580.395	5021.76	580.395	-14.1302
580.883	20015.1	580.883	14987.4	580.883	10052.6	580.883	5025.83	580.883	-12.9586
581.37	20016.3	581.37	14987.2	581.37	10048.4	581.37	5030.14	581.37	-12.0266
581.855	20014.5	581.855	14982.3	581.855	10044.4	581.855	5032.68	581.855	-11.0738
582.343	20011.6	582.343	14973.7	582.343	10043.3	582.343	5030.15	582.343	-9.79608
582.83	20007.1	582.83	14969.9	582.83	10041.9	582.83	5023.4	582.83	-7.62579
583.315	20002.1	583.315	14967.7	583.315	10043	583.315	5020.42	583.315	-5.91159
583.802	19998.3	583.802	14966.9	583.802	10048.7	583.802	5019.31	583.802	-5.06085
584.288	19997.2	584.288	14968.2	584.288	10052.6	584.288	5019.75	584.288	-3.33369
584.775	19995.5	584.775	14967.8	584.775	10053	584.775	5018.42	584.775	-3.20945
585.262	19993.4	585.262	14966.6	585.262	10050.5	585.262	5012.62	585.262	-3.51337
585.747	19991.9	585.747	14969.7	585.747	10043.9	585.747	5002.3	585.747	-3.66582
586.234	19990.5	586.234	14969.9	586.234	10035.7	586.234	4997.45	586.234	-5.76565
586.721	19989.5	586.721	14973.8	586.721	10031	586.721	4995.17	586.721	-6.86371
587.206	19990.4	587.206	14984.5	587.206	10028.8	587.206	4995.55	587.206	-7.24194
587.693	19993.4	587.693	14993.6	587.693	10025.1	587.693	4997.43	587.693	-6.86766
588.178	19997.6	588.178	15000.2	588.178	10023.1	588.178	4999.78	588.178	-7.42093
588.665	20004.3	588.665	15001.4	588.665	10021.5	588.665	5000.53	588.665	-8.79962
589.15	20011	589.15	14997.7	589.15	10022.8	589.15	5000.51	589.15	-10.039
589.637	20017.9	589.637	14991.8	589.637	10028.8	589.637	5002.32	589.637	-11.499
590.124	20023.5	590.124	14989.6	590.124	10033.2	590.124	5007.04	590.124	-12.4771
590.609	20029.5	590.609	14990.1	590.609	10032.4	590.609	5009.14	590.609	-13.5514
591.096	20035.5	591.096	14988.6	591.096	10028.6	591.096	5010.77	591.096	-12.9403
591.581	20041.5	591.581	14992.1	591.581	10024.6	591.581	5011.86	591.581	-13.1398
592.067	20045.9	592.067	14999.9	592.067	10022.1	592.067	5012.67	592.067	-13.4006
592.552	20047.9	592.552	15005.5	592.552	10024	592.552	5011.24	592.552	-13.1146
593.039	20048.8	593.039	15010.7	593.039	10026.8	593.039	5011.86	593.039	-12.57
593.524	20047.9	593.524	15014.9	593.524	10029.5	593.524	5016.31	593.524	-11.2381
594.01	20046.4	594.01	15014.8	594.01	10032.4	594.01	5022.62	594.01	-10.1154
594.495	20042.8	594.495	15015.7	594.495	10034.3	594.495	5027.74	594.495	-8.55337
594.982	20037.8	594.982	15013.2	594.982	10032	594.982	5031.86	594.982	-6.31404
595.466	20031.8	595.466	15011.7	595.466	10028.3	595.466	5028.88	595.466	-4.36946
595.953	20025.8	595.953	15010.8	595.953	10025.3	595.953	5024.65	595.953	-2.6831
596.437	20021.2	596.437	15010.2	596.437	10023.6	596.437	5026.48	596.437	-0.36582
596.924	20017	596.924	15012.9	596.924	10022.1	596.924	5026.27	596.924	1.47681
597.408	20015.8	597.408	15013.2	597.408	10019.6	597.408	5025.71	597.408	1.419
597.895	20013.6	597.895	15013.5	597.895	10018.4	597.895	5024.14	597.895	2.60146
598.379	20012.3	598.379	15010	598.379	10017.2	598.379	5026.16	598.379	4.34674
598.866	20009.1	598.866	15005.4	598.866	10015	598.866	5028.98	598.866	5.889
599.35	20005.7	599.35	15003.9	599.35	10013.2	599.35	5033.11	599.35	8.11744
599.836	20004.4	599.836	15006	599.836	10010.7	599.836	5034.91	599.836	10.6872
600.321	20003.2	600.321	15009.8	600.321	10009.8	600.321	5035.47	600.321	12.196
600.807	20003.4	600.807	15017.2	600.807	10009.6	600.807	5033.11	600.807	13.4126
601.291	20003.2	601.291	15024.3	601.291	10009.5	601.291	5035.33	601.291	14.9957
601.776	20003.7	601.776	15029.2	601.776	10008	601.776	5040.41	601.776	16.7413
602.262	20003.7	602.262	15031.8	602.262	10009.2	602.262	5044.02	602.262	18.5873
602.746	20003.1	602.746	15029.7	602.746	10010.2	602.746	5045.68	602.746	20.3542
603.232	20003.7	603.232	15023.3	603.232	10009.5	603.232	5042.91	603.232	22.1493
603.716	20005	603.716	15015.3	603.716	10008	603.716	5039.63	603.716	23.537
604.203	20008.5	604.203	15011.6	604.203	10007.6	604.203	5036.63	604.203	22.8836
604.687	20013.7	604.687	15006.3	604.687	10004.5	604.687	5036.6	604.687	21.805
605.171	20018.5	605.171	15001.4	605.171	10003.3	605.171	5032.76	605.171	21.3707
605.657	20018.8	605.657	14996.2	605.657	10000.7	605.657	5029.56	605.657	20.5623
606.141	20016	606.141	14992.5	606.141	9995.97	606.141	5028.02	606.141	19.4054
606.625	20011.9	606.625	14991.9	606.625	9992.1	606.625	5032.42	606.625	18.1411
607.111	20008	607.111	14992.4	607.111	9989.35	607.111	5036.92	607.111	16.83
607.595	20004.8	607.595	14990	607.595	9984.87	607.595	5042.28	607.595	16.5006
608.081	19999.4	608.081	14987.6	608.081	9985.76	608.081	5045.61	608.081	15.0608
608.565	19994.6	608.565	14986.4	608.565	9988.54	608.565	5046.81	608.565	13.5861
609.048	19991.3	609.048	14987.5	609.048	9992.03	609.048	5047.84	609.048	12.4221
609.534	19989.9	609.534	14993.8	609.534	9996.16	609.534	5052.52	609.534	9.6211
610.018	19988.9	610.018	15000.5	610.018	10002.1	610.018	5052.26	610.018	6.57828
610.502	19988.8	610.502	15005.9	610.502	10006.9	610.502	5050.94	610.502	4.89079
610.988	19990.2	610.988	15010.7	610.988	10008.9	610.988	5051.07	610.988	3.14592
611.471	19992.5	611.471	15018.8	611.471	10008.6	611.471	5047.2	611.471	2.1984
611.955	19995.1	611.955	15024.1	611.955	10006.5	611.955	5048.41	611.955	1.76042
612.439	19995.8	612.439	15029.3	612.439	10005.4	612.439	5054.98	612.439	1.05538
612.925	19996.4	612.925	15030.9	612.925	10010.6	612.925	5058.96	612.925	0.38628
613.408	19994.1	613.408	15028.5	613.408	10013.6	613.408	5065.6	613.408	0.48661
613.892	19992.2	613.892	15025.6	613.892	10013.5	613.892	5066.74	613.892	-0.23454
614.377	19990.7	614.377	15025.4	614.377	10013.7	614.377	5066.08	614.377	-1.50113
614.861	19989.3	614.861	15027.3	614.861	10012.3	614.861	5067.42	614.861	-1.99626
615.345	19987.2	615.345	15028.7	615.345	10012.5	615.345	5068.38	615.345	-2.30734
615.828	19983.6	615.828	15028.1	615.828	10013.3	615.828	5065.98	615.828	-1.889
616.314	19981.1	616.314	15027	616.314	10011.4	616.314	5067.92	616.314	-1.98947
616.797	19981.1	616.797	15025.3	616.797	10007.9	616.797	5070.31	616.797	-1.47999
617.28	19980.6	617.28	15025.1	617.28	10005.3	617.28	5077.1	617.28	-0.63103
617.764	19980.2	617.764	15030	617.764	10006	617.764	5085.72	617.764	-0.06193
618.249	19981.2	618.249	15030.6	618.249	10007.6	618.249	5084.8	618.249	-0.37005
618.733	19982.3	618.733	15026.8	618.733	10007.3	618.733	5082.02	618.733	-1.01926
619.216	19983	619.216	15024.5	619.216	10007.7	619.216	5079.32	619.216	-0.37449
619.699	19983.6	619.699	15022.3	619.699	10009.4	619.699	5079.55	619.699	0.98707
620.182	19983.6	620.182	15019.9	620.182	10013.1	620.182	5084.71	620.182	2.25451
620.668	19986	620.668	15020.2	620.668	10018.2	620.668	5092.65	620.668	3.1065
621.151	19987.4	621.151	15024	621.151	10019.8	621.151	5093.95	621.151	4.32625
621.634	19989.3	621.634	15026.6	621.634	10017.5	621.634	5096.17	621.634	5.55895
622.117	19992	622.117	15030	622.117	10012.5	622.117	5092.8	622.117	6.08315
622.601	19994.6	622.601	15031.9	622.601	10012.3	622.601	5087.23	622.601	6.99256
623.086	19996.4	623.086	15023.1	623.086	10012.7	623.086	5085.2	623.086	7.89339
623.569	19995.3	623.569	15012.1	623.569	10013.9	623.569	5085.82	623.569	7.9095
624.052	19995.7	624.052	15003.8	624.052	10014.7	624.052	5084.43	624.052	7.22499
624.535	19996.3	624.535	14998.3	624.535	10011.1	624.535	5080.96	624.535	5.06911
625.018	19996	625.018	14997.2	625.018	10004.6	625.018	5078.18	625.018	1.86749
625.501	19995.8	625.501	14999.1	625.501	10000.9	625.501	5072.46	625.501	-2.12516
625.984	19995.5	625.984	14996.5	625.984	9995.66	625.984	5064.51	625.984	-5.99732
626.469	19994.7	626.469	14998	626.469	9992.99	626.469	5057.83	626.469	-10.1225
626.952	19993.6	626.952	15000.4	626.952	9992.56	626.952	5050.26	626.952	-13.1135
627.435	19994	627.435	15004	627.435	9991.1	627.435	5043.95	627.435	-15.244
627.917	19994	627.917	15009.9	627.917	9993.28	627.917	5043.79	627.917	-16.8712
628.4	19994.3	628.4	15015.5	628.4	9997.35	628.4	5044.78	628.4	-17.7237
628.883	19995.6	628.883	15014.6	628.883	10000.8	628.883	5042.7	628.883	-18.5476
629.366	19996.9	629.366	15014.3	629.366	10003.2	629.366	5040.88	629.366	-18.6824
629.849	19999.4	629.849	15012	629.849	10006.5	629.849	5039.71	629.849	-19.55
630.331	20001.9	630.331	15005.6	630.331	10006.8	630.331	5038.06	630.331	-20.5187
630.816	20003.9	630.816	14998.7	630.816	10009.2	630.816	5038.29	630.816	-19.6448
631.299	20004.4	631.299	14995.3	631.299	10011.5	631.299	5040.48	631.299	-18.0203
631.781	20007.8	631.781	14994.6	631.781	10011.6	631.781	5039.88	631.781	-14.9037
632.264	20010.3	632.264	14998.1	632.264	10010.5	632.264	5037.81	632.264	-12.0696
632.747	20011.8	632.747	15002.8	632.747	10013	632.747	5035.99	632.747	-8.99182
633.229	20012.9	633.229	15010.2	633.229	10022.3	633.229	5035.95	633.229	-6.57886
633.712	20014.1	633.712	15010.2	633.712	10033.2	633.712	5039.28	633.712	-3.57322
634.194	20015.5	634.194	15007	634.194	10044.3	634.194	5045.23	634.194	-0.36742
634.677	20017.3	634.677	15004	634.677	10051.1	634.677	5054.49	634.677	2.67765
635.159	20018.8	635.159	15003	635.159	10053.1	635.159	5056.51	635.159	5.74473
635.642	20018.2	635.642	15001.8	635.642	10050.6	635.642	5052.43	635.642	8.49354
636.124	20017.3	636.124	15005.6	636.124	10050.1	636.124	5045.63	636.124	10.857
636.607	20016.9	636.607	15002.7	636.607	10046.5	636.607	5041.27	636.607	12.8576
637.089	20015.9	637.089	14997.6	637.089	10042.9	637.089	5039.17	637.089	13.7486
637.571	20014.6	637.571	14993.9	637.571	10040.3	637.571	5045.72	637.571	14.2996
638.054	20012.6	638.054	14997	638.054	10038.5	638.054	5048.28	638.054	14.3633
638.536	20011.2	638.536	14999.8	638.536	10034.4	638.536	5046.51	638.536	14.4941
639.018	20009.4	639.018	15002.1	639.018	10031.7	639.018	5046.07	639.018	14.2487
639.501	20007.8	639.501	15000	639.501	10031	639.501	5047.94	639.501	14.5309
639.983	20004.8	639.983	14995.8	639.983	10031.7	639.983	5049.78	639.983	13.6057
640.465	20002.7	640.465	14992.6	640.465	10033.7	640.465	5050.97	640.465	12.1915
640.947	20002.1	640.947	14993	640.947	10035.5	640.947	5052.66	640.947	10.2942
641.429	20001.1	641.429	14992.5	641.429	10033.1	641.429	5056.06	641.429	8.75978
641.911	20001.2	641.911	14988.9	641.911	10030	641.911	5060.76	641.911	6.68516
642.394	20001.5	642.394	14987.4	642.394	10028.9	642.394	5065.76	642.394	4.58816
642.876	20001.3	642.876	14988.7	642.876	10029.3	642.876	5069.41	642.876	1.37747
643.358	20000.6	643.358	14988.3	643.358	10032.6	643.358	5067.36	643.358	-1.12142
643.838	20000.5	643.838	14988.3	643.838	10036.4	643.838	5064.43	643.838	-3.45129
644.32	19999.3	644.32	14992.8	644.32	10039	644.32	5058.33	644.32	-5.65363
644.802	19997.1	644.802	14994	644.802	10038.9	644.802	5048.73	644.802	-8.59444
645.284	19995.9	645.284	14997.4	645.284	10037.5	645.284	5043.19	645.284	-11.374
645.766	19996.6	645.766	15000.1	645.766	10034	645.766	5041.49	645.766	-15.0064
646.247	19997.8	646.247	14995.4	646.247	10032.2	646.247	5043.16	646.247	-17.3147
646.729	19997.7	646.729	14991.6	646.729	10035.2	646.729	5044.78	646.729	-18.9978
647.211	19998	647.211	14994.6	647.211	10040.9	647.211	5045.48	647.211	-20.9906
647.693	19999.2	647.693	14998.3	647.693	10046.5	647.693	5045.08	647.693	-22.12
648.173	20001.3	648.173	15002.4	648.173	10049.9	648.173	5046.71	648.173	-22.9814
648.654	20003.8	648.654	15007.7	648.654	10052.4	648.654	5048.39	648.654	-23.9268
649.136	20003.9	649.136	15010.8	649.136	10055.2	649.136	5050.63	649.136	-24.418
649.618	20004.6	649.618	15015.4	649.618	10060.1	649.618	5053.43	649.618	-25.1031
650.1	20005.6	650.1	15016.9	650.1	10063.8	650.1	5054.11	650.1	-25.0398
650.581	20006.4	650.581	15016.7	650.581	10063.9	650.581	5052.27	650.581	-24.6094
651.063	20005	651.063	15018.5	651.063	10060.2	651.063	5049.17	651.063	-24.6613
651.542	20001.9	651.542	15024.5	651.542	10056.3	651.542	5044.49	651.542	-24.278
652.024	19997.9	652.024	15031.9	652.024	10051.6	652.024	5040.85	652.024	-24.071
652.506	19995.2	652.506	15039.9	652.506	10047	652.506	5042.26	652.506	-24.3874
652.987	19994.2	652.987	15040.4	652.987	10044.3	652.987	5043.36	652.987	-24.4798
653.469	19992.5	653.469	15031.6	653.469	10041.5	653.469	5045.97	653.469	-24.441
653.948	19989.1	653.948	15022.3	653.948	10038	653.948	5046.65	653.948	-23.8086
654.43	19985.7	654.43	15013.9	654.43	10034.5	654.43	5046.12	654.43	-23.4065
654.911	19983.6	654.911	15009.3	654.911	10031.7	654.911	5046.05	654.911	-23.7038
655.392	19983.4	655.392	15009.8	655.392	10031.1	655.392	5043.99	655.392	-24.9147
655.874	19983	655.874	15010.9	655.874	10032.3	655.874	5044.07	655.874	-24.7814
656.353	19982.1	656.353	15009.5	656.353	10031.9	656.353	5041.48	656.353	-23.6283
656.834	19981.3	656.834	15008	656.834	10031	656.834	5037.41	656.834	-22.4158
657.316	19981.5	657.316	15006.2	657.316	10029.6	657.316	5037.43	657.316	-21.6683
657.797	19982.3	657.797	15005	657.797	10029.5	657.797	5044.29	657.797	-21.192
658.276	19982.9	658.276	15002.7	658.276	10030.4	658.276	5050.28	658.276	-20.72
658.758	19982.4	658.758	14996.8	658.758	10030.6	658.758	5056.86	658.758	-20.2769
659.239	19982.7	659.239	14990.5	659.239	10027.7	659.239	5056.54	659.239	-20.1002
659.72	19982.9	659.72	14982.9	659.72	10024.6	659.72	5051.36	659.72	-20.1864
660.199	19982.2	660.199	14978.7	660.199	10021.7	660.199	5049.1	660.199	-20.1887
660.68	19981.1	660.68	14979.2	660.68	10023.1	660.68	5049.93	660.68	-19.8277
661.161	19978.8	661.161	14982.7	661.161	10026.8	661.161	5053.93	661.161	-19.5536
661.64	19976	661.64	14987	661.64	10032.7	661.64	5055.72	661.64	-18.6971
662.121	19972.4	662.121	14993.4	662.121	10037.3	662.121	5052.98	662.121	-18.0383
662.602	19969.8	662.602	14997.4	662.602	10039.4	662.602	5045.93	662.602	-17.6377
663.081	19968	663.081	14994.5	663.081	10037.4	663.081	5041.39	663.081	-17.4512
663.562	19965.1	663.562	14990.4	663.562	10036.5	663.562	5037.54	663.562	-17.5831
664.043	19962.9	664.043	14983	664.043	10036.6	664.043	5038.79	664.043	-17.4691
664.522	19960.6	664.522	14976.2	664.522	10035.5	664.522	5038.58	664.522	-17.5501
665.003	19958.9	665.003	14979.3	665.003	10032.8	665.003	5034.16	665.003	-17.8572
665.484	19957.9	665.484	14984.4	665.484	10030.8	665.484	5024.8	665.484	-17.477
665.963	19958.6	665.963	14988.4	665.963	10028.9	665.963	5017.12	665.963	-16.7743
666.444	19959.6	666.444	14995	666.444	10029.8	666.444	5014.53	666.444	-15.5446
666.924	19961.1	666.924	14998.3	666.924	10035.6	666.924	5019.58	666.924	-14.5641
667.403	19962.6	667.403	14999.9	667.403	10040.5	667.403	5025.46	667.403	-12.8091
667.884	19964.3	667.884	15003.7	667.884	10046	667.884	5030.39	667.884	-10.2569
668.365	19968.3	668.365	14999.9	668.365	10050.3	668.365	5033.02	668.365	-7.04912
668.843	19972.6	668.843	14995.2	668.843	10052.8	668.843	5036.85	668.843	-3.46235
669.324	19978	669.324	14991.9	669.324	10055.3	669.324	5043.46	669.324	0.04305
669.803	19983.6	669.803	14991.6	669.803	10057.1	669.803	5051.42	669.803	2.32608
670.283	19991.4	670.283	14992.5	670.283	10060.5	670.283	5053.39	670.283	4.52785
670.764	19998.3	670.764	14992	670.764	10066.4	670.764	5054.98	670.764	6.54112
671.242	20004	671.242	14981.5	671.242	10071.5	671.242	5056.09	671.242	7.78903
671.723	20008.9	671.723	14969.7	671.723	10074.3	671.723	5057.91	671.723	8.56167
672.202	20013.4	672.202	14964.3	672.202	10076.4	672.202	5059.07	672.202	9.81565
672.682	20018.3	672.682	14966.8	672.682	10078.9	672.682	5061.84	672.682	9.87293
673.162	20022.2	673.162	14972.1	673.162	10082.2	673.162	5059.56	673.162	10.2935
673.641	20025.5	673.641	14977.4	673.641	10086.3	673.641	5057.37	673.641	10.6025
674.121	20025.4	674.121	14977.2	674.121	10090.6	674.121	5056.2	674.121	11.5525
674.6	20024.7	674.6	14978.6	674.6	10094.5	674.6	5059.34	674.6	11.8337
675.08	20022.3	675.08	14980.1	675.08	10093.2	675.08	5065.35	675.08	12.4213
675.558	20018.5	675.558	14986.6	675.558	10092.2	675.558	5072.11	675.558	12.9226
676.039	20014.6	676.039	14993.9	676.039	10085.8	676.039	5072.62	676.039	12.4048
676.517	20011.7	676.517	15000.3	676.517	10078.5	676.517	5066.33	676.517	11.0781
676.997	20008.8	676.997	15002	676.997	10071.9	676.997	5061.78	676.997	9.66979
677.475	20006.1	677.475	15000	677.475	10068.4	677.475	5060.98	677.475	7.60419
677.956	20004.7	677.956	14994.6	677.956	10064.2	677.956	5066.07	677.956	6.65935
678.434	20001.6	678.434	14994.5	678.434	10063.4	678.434	5071.11	678.434	5.54669
678.914	19999.8	678.914	14999.6	678.914	10063.4	678.914	5076.12	678.914	3.60133
679.392	19998.9	679.392	15007	679.392	10065.5	679.392	5078.84	679.392	2.13253
679.872	19999.5	679.872	15010.1	679.872	10066.9	679.872	5083.36	679.872	0.60601
680.35	20000.1	680.35	15007.7	680.35	10065.4	680.35	5083.82	680.35	-1.61318
680.83	20000.9	680.83	15007.7	680.83	10060.4	680.83	5083.95	680.83	-3.88796
681.308	20000.4	681.308	15010.5	681.308	10055.6	681.308	5081.38	681.308	-6.42425
681.788	19999	681.788	15016.2	681.788	10050.2	681.788	5077.98	681.788	-8.63903
682.266	19996.7	682.266	15020.9	682.266	10045.5	682.266	5075.92	682.266	-11.3363
682.746	19992.2	682.746	15021.9	682.746	10042.1	682.746	5072.14	682.746	-14.1178
683.224	19986.5	683.224	15018.3	683.224	10039.5	683.224	5062.56	683.224	-18.0088
683.702	19981.1	683.702	15016.7	683.702	10036.4	683.702	5053.85	683.702	-21.037
684.182	19975.8	684.182	15014.9	684.182	10034.6	684.182	5044.77	684.182	-23.5574
684.66	19969.3	684.66	15010.3	684.66	10032.4	684.66	5037.05	684.66	-25.0896
685.14	19962.5	685.14	15005.3	685.14	10028.5	685.14	5029.9	685.14	-26.7603
685.618	19956.8	685.618	15001.1	685.618	10024.9	685.618	5018.94	685.618	-27.6976
686.095	19952.4	686.095	14993.8	686.095	10023.6	686.095	5004.27	686.095	-28.2774
686.575	19951.7	686.575	14988	686.575	10025	686.575	4992.28	686.575	-27.6395
687.053	19953.4	687.053	14984.7	687.053	10027.5	687.053	4982.51	687.053	-27.1567
687.533	19955.2	687.533	14984.4	687.533	10030.7	687.533	4980.64	687.533	-26.3558
688.01	19960.6	688.01	14989.1	688.01	10031.5	688.01	4983.88	688.01	-26.4759
688.488	19967.6	688.488	14994.1	688.488	10029.3	688.488	4989.72	688.488	-26.6415
688.967	19973.7	688.967	14996.2	688.967	10024.7	688.967	4994.67	688.967	-25.5388
689.445	19981.6	689.445	14996	689.445	10021.6	689.445	4998	689.445	-24.1048
689.923	19988.1	689.923	14997.8	689.923	10019.4	689.923	4997.33	689.923	-22.982
690.402	19993.7	690.402	14998.9	690.402	10015.4	690.402	4993.88	690.402	-21.1278
690.88	19999.1	690.88	15003.1	690.88	10012.5	690.88	4989.45	690.88	-19.6887
691.357	20004.4	691.357	15006.6	691.357	10011.6	691.357	4987.04	691.357	-18.8271
691.837	20006.5	691.837	15010.8	691.837	10008.6	691.837	4988.92	691.837	-17.1413
692.314	20006.5	692.314	15015.5	692.314	10008.6	692.314	4996.04	692.314	-15.4444
692.792	20005.8	692.792	15017.8	692.792	10008.5	692.792	5004.02	692.792	-12.9987
693.271	20005.6	693.271	15014.4	693.271	10005.9	693.271	5007.86	693.271	-10.0623
693.748	20005.4	693.748	15009.6	693.748	10002.6	693.748	5012.22	693.748	-7.41037
694.226	20006.4	694.226	15002.7	694.226	10002	694.226	5012.91	694.226	-5.29257
694.705	20006.7	694.705	14999.1	694.705	9999.75	694.705	5016.23	694.705	-4.22996
695.182	20004.9	695.182	15004.4	695.182	9999.78	695.182	5020.77	695.182	-4.17199
695.66	20005.3	695.66	15012.7	695.66	10000.1	695.66	5022.84	695.66	-4.76778
696.139	20005.3	696.139	15023.4	696.139	10000.8	696.139	5022.03	696.139	-3.94439
696.616	20002.8	696.616	15028.5	696.616	9997.83	696.616	5024.28	696.616	-3.12913
697.093	20002.2	697.093	15026.2	697.093	9996.54	697.093	5026.85	697.093	-2.16921
697.57	20000.7	697.57	15015.3	697.57	9996.07	697.57	5031.51	697.57	-1.2991
698.05	19997.8	698.05	15003.1	698.05	9999.37	698.05	5039.66	698.05	-0.13729
698.527	19994.7	698.527	14994.9	698.527	10007.3	698.527	5046.73	698.527	0.89462
699.004	19990.7	699.004	14993.3	699.004	10015.3	699.004	5049.07	699.004	2.4029
699.481	19985.1	699.481	14994.8	699.481	10021.3	699.481	5050.27	699.481	3.93424
699.96	19979.2	699.96	15002.2	699.96	10024	699.96	5046.94	699.96	4.70726
700.437	19974.9	700.437	15013	700.437	10025	700.437	5039.61	700.437	5.16144
700.914	19971.2	700.914	15025.8	700.914	10023.9	700.914	5031.56	700.914	5.95001
701.391	19968.2	701.391	15037.7	701.391	10023.1	701.391	5023.22	701.391	6.51811
701.868	19968.2	701.868	15043.2	701.868	10024	701.868	5017.95	701.868	7.21757
702.347	19970	702.347	15041.4	702.347	10029.5	702.347	5019.22	702.347	7.32434
702.824	19971.7	702.824	15036.2	702.824	10034	702.824	5020.76	702.824	6.97334
703.3	19975.2	703.3	15030.6	703.3	10037.2	703.3	5024.29	703.3	6.41289
703.777	19978.6	703.777	15026.3	703.777	10036.3	703.777	5025.42	703.777	6.70438
704.254	19981.9	704.254	15020.8	704.254	10033.5	704.254	5031.7	704.254	7.04748
704.733	19986.7	704.733	15019.3	704.733	10033	704.733	5039.26	704.733	7.57089
704.829	19988.1	704.829	15018.4	704.829	10033.6	704.829	5039.87	704.829	7.68205
705.311	19992.1	705.311	15018.8	705.311	10035.5	705.311	5042.45	705.311	7.62053
705.794	19995.2	705.794	15019.1	705.794	10036.4	705.794	5039.39	705.794	7.15109
706.277	19998.7	706.277	15016.9	706.277	10038	706.277	5035.26	706.277	6.39607
706.76	20000	706.76	15008.6	706.76	10039.7	706.76	5031.57	706.76	5.50439
707.242	20001.1	707.242	15003.1	707.242	10042.3	707.242	5030.8	707.242	4.40695
707.725	20002	707.725	14997.7	707.725	10046.5	707.725	5029.76	707.725	3.41374
708.207	20003.1	708.207	14993.6	708.207	10047.6	708.207	5028.84	708.207	3.47937
708.69	20004.3	708.69	14990.4	708.69	10046.9	708.69	5028	708.69	3.09319
709.172	20004.8	709.172	14988.8	709.172	10047.8	709.172	5028.03	709.172	2.85274
709.653	20004.3	709.653	14987.5	709.653	10047.9	709.653	5028.35	709.653	2.7495
710.135	20001.7	710.135	14990.5	710.135	10050.2	710.135	5031.02	710.135	2.48421
710.618	19999.8	710.618	14992.8	710.618	10051	710.618	5034.23	710.618	1.36693
711.1	19997	711.1	14993.2	711.1	10051.3	711.1	5037.49	711.1	0.27122
711.583	19994.8	711.583	14990.9	711.583	10049.9	711.583	5043.63	711.583	-0.59233
712.065	19992.6	712.065	14988.9	712.065	10048.7	712.065	5048.05	712.065	-2.00565
712.548	19991	712.548	14991.9	712.548	10047.1	712.548	5050.51	712.548	-3.19228
713.028	19990.3	713.028	14996.3	713.028	10048.9	713.028	5050.96	713.028	-4.91674
713.51	19990.1	713.51	14996.1	713.51	10049.3	713.51	5049.8	713.51	-6.1165
713.993	19992.4	713.993	14996.4	713.993	10048.5	713.993	5043.41	713.993	-7.03822
714.475	19995.4	714.475	14990.9	714.475	10047	714.475	5041.16	714.475	-8.68857
714.957	20000.1	714.957	14985.8	714.957	10043.6	714.957	5043.79	714.957	-10.9977
715.437	20004.2	715.437	14981.9	715.437	10039.6	715.437	5048.16	715.437	-12.8913
715.919	20009.6	715.919	14978.6	715.919	10036.8	715.919	5053.89	715.919	-14.9863
716.402	20015.9	716.402	14976.8	716.402	10037.3	716.402	5053.91	716.402	-17.6285
716.884	20022.5	716.884	14976	716.884	10033.9	716.884	5047.36	716.884	-19.7471
717.366	20028.3	717.366	14976.2	717.366	10032.3	717.366	5044.16	717.366	-20.5895
717.846	20032.1	717.846	14980	717.846	10030.4	717.846	5047.39	717.846	-19.7672
718.328	20034.1	718.328	14982.4	718.328	10028.6	718.328	5050.45	718.328	-19.0231
718.81	20034.6	718.81	14982.7	718.81	10025.7	718.81	5051.93	718.81	-18.616
719.292	20032.8	719.292	14980.8	719.292	10025.6	719.292	5047.26	719.292	-19.1245
719.774	20028.8	719.774	14976.4	719.774	10022.2	719.774	5041.27	719.774	-19.8702
720.254	20023.7	720.254	14973.6	720.254	10021.1	720.254	5038.05	720.254	-19.5928
720.736	20017.8	720.736	14969.9	720.736	10016.6	720.736	5037.05	720.736	-19.0731
721.218	20011.6	721.218	14967.5	721.218	10012	721.218	5033.07	721.218	-18.6416
721.698	20006.2	721.698	14966	721.698	10010.1	721.698	5031.25	721.698	-17.6248
722.179	20001.8	722.179	14964.9	722.179	10011.2	722.179	5030.32	722.179	-16.9771
722.661	19997.5	722.661	14964	722.661	10010.4	722.661	5029.95	722.661	-15.984
723.143	19994.9	723.143	14965.8	723.143	10007.7	723.143	5031.11	723.143	-14.8638
723.623	19992	723.623	14970.7	723.623	10002.2	723.623	5029.17	723.623	-13.896
724.105	19991.2	724.105	14974.3	724.105	9998.83	724.105	5027.23	724.105	-11.9657
724.586	19990.8	724.586	14977.4	724.586	10000.2	724.586	5028.53	724.586	-9.55379
725.068	19990.3	725.068	14981.9	725.068	10004.4	725.068	5025.69	725.068	-8.12619
725.548	19990.1	725.548	14981.2	725.548	10010.6	725.548	5019.78	725.548	-6.50384
726.029	19989.8	726.029	14981.4	726.029	10014.5	726.029	5009.99	726.029	-3.97117
726.511	19989.9	726.511	14984.7	726.511	10016.5	726.511	5000.84	726.511	-2.11732
726.991	19988.8	726.991	14984.8	726.991	10017.2	726.991	5004.75	726.991	-0.68442
727.472	19987	727.472	14989.1	727.472	10014.7	727.472	5019.85	727.472	0.60411
727.954	19984.4	727.954	15001.8	727.954	10012.1	727.954	5037.75	727.954	1.87823
728.433	19983.8	728.433	15014.4	728.433	10011.4	728.433	5057.02	728.433	3.00173
728.915	19984.2	728.915	15024.7	728.915	10011.3	728.915	5069.05	728.915	4.58648
729.396	19985.6	729.396	15032.9	729.396	10010	729.396	5074.48	729.396	6.68722
729.876	19988.3	729.876	15038.1	729.876	10008.6	729.876	5077.51	729.876	8.49599
730.357	19991.3	730.357	15042.5	730.357	10009.6	730.357	5079.48	730.357	8.99011
730.838	19994.9	730.838	15049.3	730.838	10013.8	730.838	5081.84	730.838	8.34044
731.318	19998.9	731.318	15055.4	731.318	10017.7	731.318	5086.38	731.318	7.41407
731.799	20005.2	731.799	15058.1	731.799	10024	731.799	5094.1	731.799	7.295
732.278	20009.8	732.278	15055.4	732.278	10029	732.278	5103.96	732.278	7.38591
732.76	20013.9	732.76	15052.3	732.76	10028.5	732.76	5110.51	732.76	8.05467
733.241	20016.3	733.241	15046	733.241	10028.2	733.241	5116	733.241	8.55257
733.72	20016.4	733.72	15039.9	733.72	10025.1	733.72	5118.16	733.72	8.71616
734.201	20014.3	734.201	15038.5	734.201	10021.4	734.201	5116.77	734.201	8.49032
734.681	20010.5	734.681	15037.5	734.681	10020.4	734.681	5116.75	734.681	8.55443
735.162	20005.8	735.162	15035.9	735.162	10022.4	735.162	5117.04	735.162	9.17507
735.643	19999.2	735.643	15038.4	735.643	10023.8	735.643	5117.01	735.643	9.33474
736.122	19994.8	736.122	15041.7	736.122	10028.1	736.122	5115.66	736.122	9.15972
736.603	19990.3	736.603	15043.1	736.603	10031.5	736.603	5114.85	736.603	9.63775
737.082	19985.6	737.082	15044.3	737.082	10032.4	737.082	5115.18	737.082	10.2919
737.563	19980.2	737.563	15040.4	737.563	10031.8	737.563	5116.18	737.563	10.1485
738.042	19976.1	738.042	15036.6	738.042	10034.3	738.042	5115.64	738.042	11.1959
738.523	19975.6	738.523	15033	738.523	10038	738.523	5113.45	738.523	11.6978
739.004	19978.4	739.004	15036.2	739.004	10044.7	739.004	5109.3	739.004	11.7357
739.483	19980.8	739.483	15044.5	739.483	10048.9	739.483	5104.39	739.483	12.1574
739.964	19983.6	739.964	15052.8	739.964	10046.5	739.964	5099.24	739.964	12.7572
740.443	19985.6	740.443	15055.9	740.443	10040.6	740.443	5095.23	740.443	13.0435
740.924	19986.7	740.924	15060	740.924	10031.5	740.924	5088.97	740.924	13.2144
741.403	19989.6	741.403	15060.6	741.403	10022.6	741.403	5082.85	741.403	13.2207
741.883	19991.2	741.883	15061.1	741.883	10015.5	741.883	5080.6	741.883	13.0347
742.362	19991.2	742.362	15059.7	742.362	10010.4	742.362	5080.96	742.362	11.9678
742.843	19991.4	742.843	15059.2	742.843	10006.5	742.843	5084.31	742.843	11.283
743.322	19990.1	743.322	15055.1	743.322	10004.7	743.322	5086.08	743.322	10.7582
743.802	19989.4	743.802	15053.9	743.802	9996.93	743.802	5086.62	743.802	10.5928
744.281	19989	744.281	15052.1	744.281	9988.77	744.281	5085.93	744.281	10.9781
744.762	19987.7	744.762	15047.7	744.762	9979.66	744.762	5084.57	744.762	10.9928
745.24	19984.7	745.24	15041.5	745.24	9972.7	745.24	5085.41	745.24	10.5677
745.721	19984.5	745.721	15041.2	745.721	9970.08	745.721	5085.82	745.721	10.4306
746.199	19985.8	746.199	15040.1	746.199	9972.85	746.199	5081.06	746.199	9.66166
746.68	19988.2	746.68	15042.4	746.68	9973.14	746.68	5077.52	746.68	9.91163
747.158	19990.3	747.158	15044.5	747.158	9974.52	747.158	5071.44	747.158	10.0003
747.637	19993.4	747.637	15049.7	747.637	9977.36	747.637	5066.14	747.637	9.53763
748.117	19994.2	748.117	15051.8	748.117	9978.64	748.117	5062.12	748.117	7.94898
748.596	19995.9	748.596	15058.4	748.596	9982.09	748.596	5060.55	748.596	6.18979
749.076	19999.7	749.076	15062.5	749.076	9984.54	749.076	5061.21	749.076	4.75077
749.555	20002.6	749.555	15067.2	749.555	9986.32	749.555	5061.82	749.555	4.11667
750.035	20005.6	750.035	15068.5	750.035	9988.52	750.035	5062.12	750.035	3.14639
750.513	20007.8	750.513	15066.7	750.513	9990.41	750.513	5061.75	750.513	2.54977
750.992	20009.3	750.992	15058.9	750.992	9988.62	750.992	5063.06	750.992	1.1141
751.472	20010.6	751.472	15054	751.472	9987.58	751.472	5066.77	751.472	0.00744
751.95	20012	751.95	15050.8	751.95	9981.72	751.95	5071.14	751.95	-0.80687
752.431	20011	752.431	15053.3	752.431	9979.03	752.431	5070.97	752.431	-1.92121
752.909	20007.3	752.909	15051.5	752.909	9976.39	752.909	5070.63	752.909	-2.71135
753.387	20004.9	753.387	15045.4	753.387	9972.63	753.387	5066.49	753.387	-3.8364
753.867	20000.5	753.867	15038.2	753.867	9968.34	753.867	5060.12	753.867	-5.59454
754.345	19996	754.345	15029.5	754.345	9966.15	754.345	5056.72	754.345	-8.2553
754.823	19991.5	754.823	15023.4	754.823	9964.38	754.823	5054.41	754.823	-10.0972
755.303	19987.8	755.303	15025.8	755.303	9967.12	755.303	5054.35	755.303	-11.5519
755.782	19985.7	755.782	15026.5	755.782	9970.6	755.782	5056.86	755.782	-12.564
756.262	19986.6	756.262	15031	756.262	9974.08	756.262	5055.92	756.262	-13.0737
756.74	19991.5	756.74	15037.6	756.74	9977.1	756.74	5049.06	756.74	-12.7105
757.218	19997.3	757.218	15041.1	757.218	9978.68	757.218	5043.13	757.218	-12.5417
757.698	20002.8	757.698	15042.6	757.698	9981.25	757.698	5038.74	757.698	-11.7898
758.175	20007.3	758.175	15046.1	758.175	9983.39	758.175	5040.67	758.175	-11.4119
758.653	20013.8	758.653	15047.2	758.653	9987.13	758.653	5043.95	758.653	-10.9078
759.133	20019.1	759.133	15045.6	759.133	9993.01	759.133	5047.41	759.133	-9.98862
759.611	20023.2	759.611	15043	759.611	9996.27	759.611	5048.45	759.611	-9.95689
760.089	20025.2	760.089	15036.9	760.089	9999.33	760.089	5047.91	760.089	-8.7978
760.567	20024.4	760.567	15036	760.567	10003.1	760.567	5047.6	760.567	-6.29579
761.047	20020.8	761.047	15043.1	761.047	10000.8	761.047	5045.47	761.047	-2.35166
761.524	20014.4	761.524	15051.6	761.524	9997.89	761.524	5039.72	761.524	1.27817
762.002	20008.9	762.002	15058	762.002	9994.17	762.002	5033.49	762.002	5.31888
762.482	20002.1	762.482	15063	762.482	9991.64	762.482	5023.14	762.482	8.8515
762.959	19992.3	762.959	15062.4	762.959	9994.61	762.959	5016.63	762.959	12.0888
763.437	19980.8	763.437	15062.2	763.437	9997	763.437	5013.07	763.437	14.5379
763.915	19968.4	763.915	15064.4	763.915	9996.56	763.915	5008.19	763.915	17.3189
764.394	19956.9	764.394	15067.2	764.394	9994.79	764.394	5003.92	764.394	19.1128
764.872	19945.6	764.872	15068.7	764.872	9995.79	764.872	5000.16	764.872	20.0217
765.35	19935.3	765.35	15067.3	765.35	10003	765.35	4996.37	765.35	20.1417
765.827	19930.3	765.827	15065.8	765.827	10009.1	765.827	4997.33	765.827	19.135
766.307	19927.5	766.307	15063.9	766.307	10010.7	766.307	4999.59	766.307	17.8995
766.784	19926.9	766.784	15059.2	766.784	10012.4	766.784	5002.23	766.784	17.3093
767.262	19929.4	767.262	15059.4	767.262	10009.7	767.262	5007.55	767.262	16.4229
767.739	19934.7	767.739	15063	767.739	10007.9	767.739	5011.82	767.739	14.6732
768.218	19939.7	768.218	15068.2	768.218	10009.3	768.218	5020.61	768.218	12.7118
768.696	19945.5	768.696	15078.3	768.696	10009	768.696	5026.67	768.696	10.3867
769.173	19953	769.173	15085.4	769.173	10011.7	769.173	5028.8	769.173	8.08227
769.65	19960.3	769.65	15085.3	769.65	10015.6	769.65	5025.85	769.65	5.26392
770.128	19965.9	770.128	15084	770.128	10019.2	770.128	5022.83	770.128	2.5441
770.607	19968.2	770.607	15083.6	770.607	10024.4	770.607	5015.85	770.607	-1.24528
771.084	19969.5	771.084	15079.7	771.084	10033.5	771.084	5014.98	771.084	-3.83149
771.562	19968.9	771.562	15077.7	771.562	10042.8	771.562	5016.81	771.562	-5.589
772.039	19968.2	772.039	15076.8	772.039	10049.2	772.039	5023.1	772.039	-7.15805
772.516	19967.8	772.516	15078.1	772.516	10048.1	772.516	5027.86	772.516	-6.57155
772.993	19967.4	772.993	15075.3	772.993	10043.7	772.993	5034.69	772.993	-4.74428
773.472	19969.3	773.472	15074.9	773.472	10039.7	773.472	5037.9	773.472	-4.16364
773.949	19971.4	773.949	15072.4	773.949	10037.7	773.949	5040.01	773.949	-3.93693
774.426	19975.7	774.426	15068.3	774.426	10037	774.426	5041.99	774.426	-3.38925
774.903	19980.9	774.903	15067.8	774.903	10037.1	774.903	5044.71	774.903	-2.81903
775.38	19986.2	775.38	15073.3	775.38	10035.9	775.38	5044.33	775.38	-2.57433
775.858	19989.3	775.858	15080.8	775.858	10035.9	775.858	5045.09	775.858	-2.34131
776.334	19991.4	776.334	15092.9	776.334	10035	776.334	5046.27	776.334	-2.96802
776.811	19991.7	776.811	15103.2	776.811	10031	776.811	5045.08	776.811	-5.30354
777.29	19991.9	777.29	15106.8	777.29	10029.6	777.29	5045.88	777.29	-7.4616
777.767	19991.3	777.767	15106.7	777.767	10029.7	777.767	5048.48	777.767	-9.42807
778.244	19989.9	778.244	15104.6	778.244	10029.3	778.244	5048.75	778.244	-11.1013
778.721	19989.3	778.721	15103	778.721	10034.4	778.721	5049.58	778.721	-12.5054
779.198	19987.7	779.198	15102.6	779.198	10041.9	779.198	5051.14	779.198	-14.2934
779.675	19985.8	779.675	15105.8	779.675	10046.5	779.675	5052.27	779.675	-17.3072
780.151	19985.4	780.151	15110.2	780.151	10050	780.151	5052.31	780.151	-18.5554
780.628	19984	780.628	15114.9	780.628	10046	780.628	5050.47	780.628	-19.2271
781.105	19985.1	781.105	15118.5	781.105	10039.3	781.105	5048.42	781.105	-19.5119
781.582	19988.9	781.582	15120.9	781.582	10034.4	781.582	5050.01	781.582	-18.758
782.058	19995.2	782.058	15122.3	782.058	10033.3	782.058	5053.38	782.058	-18.2702
782.535	20001.1	782.535	15122.4	782.535	10035	782.535	5062.17	782.535	-18.3388
783.012	20004.6	783.012	15119.6	783.012	10034.8	783.012	5069.33	783.012	-18.0355
783.488	20005.3	783.488	15116.8	783.488	10033	783.488	5073.53	783.488	-17.1192
783.965	20005.9	783.965	15115.7	783.965	10033.5	783.965	5075.98	783.965	-15.4738
784.443	20006.3	784.443	15113.2	784.443	10035	784.443	5076.42	784.443	-13.2682
784.92	20006.1	784.92	15110	784.92	10035	784.92	5075.73	784.92	-9.94426
785.396	20004	785.396	15102.9	785.396	10038.1	785.396	5077.83	785.396	-6.78626
785.873	20003.7	785.873	15094.9	785.873	10043.1	785.873	5082	785.873	-4.21018
786.349	20002.6	786.349	15093.4	786.349	10049.7	786.349	5087.4	786.349	-1.58138
786.826	20000	786.826	15097.2	786.826	10051.4	786.826	5087.87	786.826	0.63473
787.302	19996.1	787.302	15100	787.302	10050.7	787.302	5086.03	787.302	2.44582
787.778	19990.8	787.778	15104.4	787.778	10043.9	787.778	5083.58	787.778	3.35522
788.255	19986.1	788.255	15108	788.255	10037.7	788.255	5081.88	788.255	3.48884
788.731	19984.9	788.731	15109.5	788.731	10035.3	788.731	5084.47	788.731	2.32439
789.205	19985.2	789.205	15107.9	789.205	10034.1	789.205	5087.36	789.205	0.69126
789.682	19986.5	789.682	15107.8	789.682	10029.9	789.682	5089.3	789.682	0.0196
790.158	19984.9	790.158	15103.8	790.158	10025.1	790.158	5091.69	790.158	-0.78837
790.634	19981.3	790.634	15098.7	790.634	10020.4	790.634	5092.63	790.634	-2.15878
791.11	19977.5	791.11	15093.6	791.11	10016.7	791.11	5094.69	791.11	-4.16821
791.587	19976.5	791.587	15091.9	791.587	10011.5	791.587	5097.43	791.587	-5.42555
792.063	19976.4	792.063	15092.2	792.063	10009.8	792.063	5097.56	792.063	-6.70727
792.539	19977.7	792.539	15100.9	792.539	10011.5	792.539	5096.26	792.539	-6.93319
793.015	19979.6	793.015	15107.4	793.015	10014.3	793.015	5091.7	793.015	-8.17243
793.491	19983.2	793.491	15110.8	793.491	10018.4	793.491	5084.13	793.491	-9.4023
793.967	19984.7	793.967	15110.3	793.967	10023.5	793.967	5077.75	793.967	-10.0648
794.443	19987.6	794.443	15109.4	794.443	10025.3	794.443	5070.08	794.443	-10.7598
794.919	19990.8	794.919	15110.6	794.919	10031.4	794.919	5060.83	794.919	-11.2407
795.395	19993.5	795.395	15113.2	795.395	10037.6	795.395	5055.17	795.395	-9.73494
795.871	19998.5	795.871	15117.3	795.871	10042.7	795.871	5047.06	795.871	-7.50015
796.345	20003.6	796.345	15122.1	796.345	10043.8	796.345	5038.54	796.345	-4.64346
796.821	20008.4	796.821	15124.7	796.821	10042.2	796.821	5032.39	796.821	-1.57294
797.297	20010.7	797.297	15124.3	797.297	10036.3	797.297	5025.99	797.297	2.35512
797.773	20009.6	797.773	15121.3	797.773	10031.6	797.773	5021.74	797.773	6.38899
798.248	20006.5	798.248	15113.3	798.248	10028.4	798.248	5023.64	798.248	10.4154
798.724	20003.5	798.724	15113.8	798.724	10030.7	798.724	5024.72	798.724	13.6959
799.2	20002.4	799.2	15117.7	799.2	10031.5	799.2	5024.33	799.2	16.5097
799.674	20002.8	799.674	15118.9	799.674	10031.2	799.674	5023.53	799.674	19.4487
800.149	20004.5	800.149	15120.1	800.149	10027.4	800.149	5022.17	800.149	21.6978
800.625	20006.4	800.625	15122	800.625	10023.5	800.625	5019.73	800.625	22.8493
801.101	20008.1	801.101	15120.5	801.101	10023	801.101	5014.59	801.101	24.2005
801.577	20008.7	801.577	15125.6	801.577	10024.1	801.577	5011.07	801.577	24.6901
802.052	20011.4	802.052	15131.8	802.052	10022.7	802.052	5006.47	802.052	24.2975
802.526	20013	802.526	15132.5	802.526	10023.8	802.526	5005.59	802.526	22.8983
803.001	20014.2	803.001	15134.6	803.001	10021.5	803.001	5008.68	803.001	21.849
803.477	20014.8	803.477	15135.6	803.477	10018.8	803.477	5009.31	803.477	21.2918
803.952	20014.5	803.952	15136.3	803.952	10019.6	803.952	5013.08	803.952	20.3147
804.428	20013.4	804.428	15137.1	804.428	10019.5	804.428	5018.42	804.428	18.8613
804.901	20010.2	804.901	15140.9	804.901	10022.1	804.901	5025.19	804.901	18.3563
805.377	20007.7	805.377	15140.7	805.377	10028.1	805.377	5035.46	805.377	17.2569
805.852	20005	805.852	15143.9	805.852	10032.2	805.852	5043.97	805.852	16.7313
806.328	20003	806.328	15143	806.328	10032.4	806.328	5050.67	806.328	16.0858
806.803	20002.5	806.803	15141.6	806.803	10028.8	806.803	5061.01	806.803	16.2617
807.276	20003.2	807.276	15140.7	807.276	10026.6	807.276	5068.08	807.276	16.0225
807.752	20002.5	807.752	15146.8	807.752	10026.6	807.752	5076.26	807.752	15.9961
808.227	20000.6	808.227	15152.1	808.227	10027.3	808.227	5083.27	808.227	15.1827
808.702	19998.7	808.702	15158.8	808.702	10030	808.702	5084.8	808.702	15.1446
809.176	19998.5	809.176	15161.7	809.176	10033.5	809.176	5090.97	809.176	14.894
809.651	19999.7	809.651	15161.4	809.651	10035.3	809.651	5093.54	809.651	15.9526
810.126	20001.6	810.126	15160.1	810.126	10038.9	810.126	5094.46	810.126	16.8271
810.601	20004.4	810.601	15161.6	810.601	10041.2	810.601	5095.13	810.601	16.9453
811.074	20007.8	811.074	15163.8	811.074	10038.9	811.074	5097.5	811.074	16.7266
811.549	20010.9	811.549	15165.2	811.549	10034.4	811.549	5098.23	811.549	16.1731
812.025	20012.5	812.025	15166.4	812.025	10028.9	812.025	5106.52	812.025	16.3389
812.498	20014.1	812.498	15170.6	812.498	10024.4	812.498	5109.81	812.498	15.8355
812.973	20015.5	812.973	15178.5	812.973	10024	812.973	5114.37	812.973	14.8825
813.448	20014.2	813.448	15183	813.448	10025.5	813.448	5113.8	813.448	14.3412
813.921	20011.7	813.921	15186.3	813.921	10026.2	813.921	5115.91	813.921	12.0328
814.396	20009.4	814.396	15189.5	814.396	10026.2	814.396	5114.85	814.396	9.92435
814.871	20007	814.871	15190	814.871	10021.1	814.871	5113.76	814.871	8.40469
815.344	20003	815.344	15195.4	815.344	10014.8	815.344	5108.12	815.344	7.84231
815.818	19999.4	815.818	15205.8	815.818	10009.2	815.818	5101.16	815.818	6.93954
816.293	19998.1	816.293	15213.6	816.293	10006.1	816.293	5089.04	816.293	4.81614
816.766	19997.7	816.766	15215.3	816.766	10007.4	816.766	5082.9	816.766	3.08183
817.241	19997.8	817.241	15209.8	817.241	10009.4	817.241	5077.23	817.241	0.65912
817.716	20000.3	817.716	15200.9	817.716	10013.5	817.716	5072.57	817.716	-2.27299
818.189	20003.2	818.189	15197.1	818.189	10021.1	818.189	5070.53	818.189	-4.5116
818.663	20007.4	818.663	15197.6	818.663	10024.1	818.663	5068.08	818.663	-7.09604
819.138	20009.7	819.138	15200.8	819.138	10028.5	819.138	5067.4	819.138	-9.52319
819.611	20009.4	819.611	15199.2	819.611	10034.3	819.611	5070.8	819.611	-12.0831
820.085	20009.1	820.085	15193.1	820.085	10036	820.085	5070.4	820.085	-14.2413
820.558	20007.6	820.558	15186.9	820.558	10034.5	820.558	5068.46	820.558	-14.8475
821.033	20003.9	821.033	15180.2	821.033	10031.7	821.033	5064.88	821.033	-13.5373
821.507	20000.6	821.507	15174.6	821.507	10024.5	821.507	5067.39	821.507	-13.276
821.98	19998.6	821.98	15166.8	821.98	10021.6	821.98	5074.73	821.98	-11.8246
822.454	19997.5	822.454	15157.3	822.454	10022.3	822.454	5083.51	822.454	-10.8879
822.927	19998.3	822.927	15154.4	822.927	10025.6	822.927	5086.03	822.927	-10.0983
823.402	19999	823.402	15152	823.402	10025.7	823.402	5085.2	823.402	-8.20899
823.876	20000.4	823.876	15152.3	823.876	10022.3	823.876	5075.7	823.876	-5.33601
824.348	19999.4	824.348	15154.5	824.348	10019	824.348	5071.95	824.348	-1.93582
824.823	19998.9	824.823	15150	824.823	10022	824.823	5070.09	824.823	0.95805
825.295	19998.3	825.295	15138.4	825.295	10025.6	825.295	5070.19	825.295	3.13753
825.77	19997.5	825.77	15122	825.77	10027.7	825.77	5071.25	825.77	4.87374
826.242	19997.4	826.242	15104.3	826.242	10029.2	826.242	5074.07	826.242	5.73125
826.716	19997.9	826.716	15097.2	826.716	10028.4	826.716	5070.99	826.716	6.67719
827.189	19997	827.189	15099.8	827.189	10025.1	827.189	5067.09	827.189	6.73027
827.663	19995.3	827.663	15105.4	827.663	10024.7	827.663	5063.63	827.663	6.0994
828.135	19990.6	828.135	15107.7	828.135	10026.6	828.135	5062.12	828.135	4.6571
828.609	19984.9	828.609	15105.3	828.609	10025.8	828.609	5063.38	828.609	2.02729
829.082	19981.7	829.082	15100.3	829.082	10028	829.082	5064.72	829.082	-0.80801
829.556	19980.3	829.556	15092.4	829.556	10028.8	829.556	5065.84	829.556	-3.32005
830.028	19979.5	830.028	15089	830.028	10028.9	830.028	5066.7	830.028	-5.28132
830.502	19981.2	830.502	15088.4	830.502	10030.1	830.502	5069.91	830.502	-7.2092
830.974	19980.9	830.974	15088.5	830.974	10035.3	830.974	5071.09	830.974	-9.64549
831.448	19980.7	831.448	15094.1	831.448	10037.4	831.448	5070.34	831.448	-11.5294
831.92	19978.9	831.92	15101.8	831.92	10041	831.92	5065.17	831.92	-12.1809
832.394	19976.7	832.394	15106.9	832.394	10039.4	832.394	5060.06	832.394	-12.3821
832.866	19974.5	832.866	15107.4	832.866	10040.7	832.866	5052.34	832.866	-11.9582
833.34	19974.2	833.34	15105.8	833.34	10042.4	833.34	5046.71	833.34	-11.0807
833.812	19974.8	833.812	15100.8	833.812	10043.3	833.812	5035.74	833.812	-11.2407
834.286	19973.9	834.286	15096.8	834.286	10042.3	834.286	5026.02	834.286	-9.16131
834.758	19971.4	834.758	15094.3	834.758	10043.8	834.758	5016.36	834.758	-5.81805
835.23	19968.1	835.23	15092.8	835.23	10042.8	835.23	5011.05	835.23	-1.57603
835.704	19964.9	835.704	15089.4	835.704	10042.7	835.704	5009.44	835.704	3.05752
836.176	19963.6	836.176	15089.2	836.176	10041.3	836.176	5014.21	836.176	7.33556
836.65	19965.5	836.65	15089.5	836.65	10038	836.65	5018.7	836.65	10.9783
837.121	19969.1	837.121	15088.1	837.121	10036	837.121	5023.5	837.121	15.4236
837.595	19973	837.595	15083.5	837.595	10035.5	837.595	5025.89	837.595	20.0531
838.067	19978.4	838.067	15077	838.067	10036.7	838.067	5026.33	838.067	23.8442
838.539	19981.2	838.539	15073.4	838.539	10039.8	838.539	5028.33	838.539	26.32
839.012	19984.5	839.012	15076	839.012	10040.5	839.012	5031.81	839.012	28.7081
839.484	19988.3	839.484	15084.8	839.484	10041.9	839.484	5037.65	839.484	29.8038
839.958	19993.5	839.958	15090.2	839.958	10041.2	839.958	5045.77	839.958	30.2939
840.429	19999.5	840.429	15090.4	840.429	10041.5	840.429	5052.87	840.429	31.0997
840.901	20003.4	840.901	15090.7	840.901	10040.9	840.901	5056.12	840.901	32.5501
841.374	20005.6	841.374	15089.7	841.374	10041.9	841.374	5059.72	841.374	34.5957
841.846	20005.3	841.846	15086.5	841.846	10042.1	841.846	5062.41	841.846	37.2073
842.318	20003.7	842.318	15084.5	842.318	10043.1	842.318	5071.84	842.318	39.16
842.791	20000.5	842.791	15080.6	842.791	10041.7	842.791	5084.93	842.791	41.5992
843.262	19998.1	843.262	15075.9	843.262	10042.4	843.262	5097.93	843.262	43.6703
843.734	19997.2	843.734	15075.2	843.734	10039.8	843.734	5107.16	843.734	46.2249
844.207	19998.4	844.207	15071.3	844.207	10042.1	844.207	5114.65	844.207	48.8085
844.679	20000.8	844.679	15064	844.679	10046.8	844.679	5123.63	844.679	50.1356
845.15	20003.5	845.15	15059.5	845.15	10048.8	845.15	5133.79	845.15	52.0041
845.623	20006	845.623	15059.4	845.623	10046.4	845.623	5145.97	845.623	54.8746
846.095	20008.3	846.095	15064.8	846.095	10041.5	846.095	5155.49	846.095	57.193
846.566	20012.1	846.566	15075.9	846.566	10035.5	846.566	5158.11	846.566	60.1219
847.039	20018.3	847.039	15084.9	847.039	10035.2	847.039	5160.85	847.039	62.5075
847.511	20025.3	847.511	15095.9	847.511	10038.5	847.511	5165.13	847.511	63.4499
847.982	20029.7	847.982	15105.8	847.982	10041.2	847.982	5166.23	847.982	63.5848
848.453	20030	848.453	15114.1	848.453	10041	848.453	5168.7	848.453	63.8896
848.926	20028.4	848.926	15121.2	848.926	10039.2	848.926	5164.87	848.926	63.6815
849.397	20024	849.397	15128.3	849.397	10037.3	849.397	5155.95	849.397	63.49
849.868	20017.4	849.868	15134.3	849.868	10034.1	849.868	5147.16	849.868	62.6232
850.34	20013.1	850.34	15143.3	850.34	10029.4	850.34	5136.22	850.34	60.266
850.813	20008.9	850.813	15148.6	850.813	10022.8	850.813	5131.17	850.813	57.093
851.284	20004.9	851.284	15156.5	851.284	10020.7	851.284	5127.25	851.284	54.0712
851.755	20001.4	851.755	15163.3	851.755	10019.6	851.755	5124.3	851.755	50.4639
852.226	19997.4	852.226	15167.4	852.226	10026.4	852.226	5122.87	852.226	47.4099
852.699	19993.5	852.699	15171.3	852.699	10033.6	852.699	5119.82	852.699	45.468
853.17	19990.1	853.17	15174.5	853.17	10037.1	853.17	5116.11	853.17	43.2857
853.641	19989.6	853.641	15171.5	853.641	10035.5	853.641	5118.69	853.641	40.8503
854.111	19989.1	854.111	15167.8	854.111	10031.5	854.111	5115.32	854.111	39.0832
854.582	19991.3	854.582	15167.8	854.582	10026.4	854.582	5110.73	854.582	37.3482
855.055	19992.9	855.055	15167.6	855.055	10022.8	855.055	5101.32	855.055	36.4016
855.526	19995	855.526	15170.1	855.526	10019	855.526	5092.38	855.526	34.3963
855.997	19996.9	855.997	15176.8	855.997	10018.8	855.997	5084.4	855.997	33.2611
856.468	20000.9	856.468	15179.6	856.468	10021.3	856.468	5084.38	856.468	31.6878
856.938	20003.5	856.938	15180	856.938	10027.4	856.938	5086.95	856.938	30.616
857.411	20008.5	857.411	15182.2	857.411	10034.4	857.411	5091.57	857.411	30.6465
857.882	20014.8	857.882	15183.7	857.882	10036.2	857.882	5092.76	857.882	31.5281
858.352	20020.1	858.352	15180	858.352	10033.7	858.352	5094.93	858.352	32.4476
858.823	20025.4	858.823	15172.9	858.823	10028.8	858.823	5092.74	858.823	32.9434
859.294	20029.6	859.294	15160.2	859.294	10020.7	859.294	5089.79	859.294	32.9638
859.764	20031.7	859.764	15147.9	859.764	10018.9	859.764	5090	859.764	32.535
860.237	20033.1	860.237	15136.6	860.237	10016.7	860.237	5087.68	860.237	32.5681
860.707	20033.5	860.707	15134.6	860.707	10016.5	860.707	5084.01	860.707	32.7921
861.178	20032.6	861.178	15132.7	861.178	10017.8	861.178	5084.58	861.178	32.0647
861.648	20029.9	861.648	15134.5	861.648	10019.6	861.648	5084.64	861.648	31.3276
862.119	20027.2	862.119	15137	862.119	10018.8	862.119	5084.73	862.119	30.5715
862.589	20023.3	862.589	15135.3	862.589	10022.3	862.589	5080.43	862.589	29.1129
863.06	20019.6	863.06	15133.2	863.06	10022.6	863.06	5072.35	863.06	26.2259
863.53	20015.2	863.53	15135	863.53	10021.1	863.53	5063.06	863.53	23.7361
864.001	20010.1	864.001	15134.5	864.001	10017.4	864.001	5062.43	864.001	20.8714
864.473	20003.4	864.473	15138.6	864.473	10014.9	864.473	5063.92	864.473	17.8279
864.943	20000.3	864.943	15137	864.943	10017.3	864.943	5068.08	864.943	14.6624
865.414	19997.3	865.414	15132	865.414	10027.7	865.414	5066.15	865.414	11.5156
865.884	19994.8	865.884	15130.8	865.884	10036	865.884	5061.39	865.884	8.64557
866.354	19992.6	866.354	15134.9	866.354	10044.8	866.354	5057.6	866.354	6.40514
866.824	19990	866.824	15145.3	866.824	10053.1	866.824	5057.73	866.824	4.23883
867.295	19988	867.295	15162.7	867.295	10057.4	867.295	5059.3	867.295	1.71351
867.765	19986.1	867.765	15170.3	867.765	10059.1	867.765	5060.53	867.765	-0.45617
868.235	19983.2	868.235	15175.3	868.235	10058.8	868.235	5059.32	868.235	-1.43417
868.705	19980	868.705	15175.7	868.705	10053.8	868.705	5056.81	868.705	-1.54391
869.175	19975.9	869.175	15176.7	869.175	10048.6	869.175	5059.49	869.175	-1.15639
869.645	19970.3	869.645	15181.8	869.645	10046	869.645	5060.26	869.645	0.23426
870.115	19966.9	870.115	15195.1	870.115	10043.1	870.115	5062.52	870.115	1.71414
870.586	19966.6	870.586	15206.1	870.586	10042.3	870.586	5061.52	870.586	2.52185
871.056	19967.4	871.056	15211.3	871.056	10040.6	871.056	5055.06	871.056	3.47619
871.526	19970.5	871.526	15213.3	871.526	10039.6	871.526	5046.12	871.526	4.07554
871.995	19974.6	871.995	15213.2	871.995	10035.1	871.995	5037.81	871.995	5.48146
872.465	19980	872.465	15212.7	872.465	10032.6	872.465	5027.82	872.465	6.68718
872.935	19984.4	872.935	15214.9	872.935	10030.3	872.935	5020.89	872.935	7.48423
873.405	19989.1	873.405	15213.6	873.405	10032.6	873.405	5017.88	873.405	8.43741
873.875	19994.2	873.875	15213.5	873.875	10034.6	873.875	5018.06	873.875	8.43911
874.345	19999.2	874.345	15214.8	874.345	10035.9	874.345	5019.93	874.345	8.76596
874.815	20001	874.815	15217.3	874.815	10035.8	874.815	5025.47	874.815	8.97587
875.285	20002.4	875.285	15224.4	875.285	10036.7	875.285	5031.18	875.285	7.78311
875.754	20003	875.754	15230.8	875.754	10034.5	875.754	5036.89	875.754	6.3631
876.224	20002.6	876.224	15231.2	876.224	10033.2	876.224	5041.78	876.224	4.37378
876.694	20001.4	876.694	15232.5	876.694	10033.3	876.694	5040.42	876.694	2.1862
877.164	20000.1	877.164	15227.3	877.164	10033.8	877.164	5037.24	877.164	0.11504
877.633	20000.5	877.633	15226.1	877.633	10037.4	877.633	5036.97	877.633	-1.7597
878.103	20001.7	878.103	15230.2	878.103	10042.3	878.103	5039.78	878.103	-4.90056
878.573	20000.8	878.573	15237.4	878.573	10046	878.573	5046.81	878.573	-8.39659
879.04	19999.7	879.04	15241.5	879.04	10046	879.04	5056.27	879.04	-11.1981
879.51	19998	879.51	15241.9	879.51	10045.9	879.51	5064.7	879.51	-13.0549
879.979	19998.1	879.979	15232.9	879.979	10043.4	879.979	5071.71	879.979	-14.0815
880.449	19996.8	880.449	15226.6	880.449	10040.9	880.449	5075.16	880.449	-14.4651
880.918	19995.1	880.918	15223.1	880.918	10038.9	880.918	5076.31	880.918	-14.0306
881.388	19991.5	881.388	15225.4	881.388	10036.3	881.388	5078.69	881.388	-13.2811
881.857	19990	881.857	15225.9	881.857	10035.5	881.857	5085.33	881.857	-11.9256
882.327	19987.8	882.327	15224.2	882.327	10040.2	882.327	5096.31	882.327	-11.7867
882.796	19988.1	882.796	15221	882.796	10044.7	882.796	5103.58	882.796	-10.691
883.263	19991	883.263	15219.1	883.263	10048.1	883.263	5101.18	883.263	-9.02515
883.733	19993.2	883.733	15224.3	883.733	10049.9	883.733	5091.07	883.733	-8.53997
884.202	19997.3	884.202	15232.1	884.202	10050	884.202	5078.94	884.202	-7.16274
884.671	20000.7	884.671	15239.5	884.671	10053.2	884.671	5069.81	884.671	-6.61907
885.141	20001.8	885.141	15250.4	885.141	10057.8	885.141	5068.84	885.141	-5.90021
885.61	20003.6	885.61	15264.5	885.61	10058.2	885.61	5068.34	885.61	-4.43523
886.077	20004.5	886.077	15273.9	886.077	10055.4	886.077	5066.78	886.077	-3.3807
886.547	20006.4	886.547	15285.9	886.547	10054.4	886.547	5060.47	886.547	-2.41989
887.016	20008.4	887.016	15286.3	887.016	10054	887.016	5052.25	887.016	-2.18898
887.485	20009.9	887.485	15278.5	887.485	10053	887.485	5047.22	887.485	-3.5341
887.954	20008.4	887.954	15267.2	887.954	10052.6	887.954	5045.65	887.954	-5.1566
888.421	20006.7	888.421	15255.7	888.421	10050.2	888.421	5043.26	888.421	-5.63159
888.89	20006.1	888.89	15247.7	888.89	10047.5	888.89	5041.34	888.89	-5.72956
889.359	20006.9	889.359	15248.7	889.359	10047.5	889.359	5033.52	889.359	-5.69574
889.828	20006.8	889.828	15247	889.828	10049.5	889.828	5024.53	889.828	-5.31763
890.297	20006.7	890.297	15245.3	890.297	10049.8	890.297	5021.32	890.297	-4.77756
890.764	20006.4	890.764	15240.3	890.764	10051.4	890.764	5025.14	890.764	-4.39623
891.233	20003.9	891.233	15233.3	891.233	10055.5	891.233	5034.31	891.233	-2.54377
891.702	20002.1	891.702	15226.7	891.702	10060.7	891.702	5043.37	891.702	-0.37137
892.171	19999.3	892.171	15220.9	892.171	10064.3	892.171	5047.38	892.171	1.58661
892.638	19995.2	892.638	15214.1	892.638	10067.3	892.638	5047.35	892.638	3.46287
893.107	19992.8	893.107	15210.8	893.107	10065.5	893.107	5047.33	893.107	5.16862
893.576	19988.7	893.576	15210.9	893.576	10059.7	893.576	5050.65	893.576	6.21547
894.045	19986.4	894.045	15211.7	894.045	10056.8	894.045	5050.8	894.045	6.82721
894.511	19983.7	894.511	15216	894.511	10055.1	894.511	5047.03	894.511	7.43252
894.98	19982.6	894.98	15218.6	894.98	10052.1	894.98	5043.16	894.98	8.16167
895.449	19984.5	895.449	15217.3	895.449	10047.5	895.449	5042.96	895.449	9.10696
895.918	19986.4	895.918	15208.8	895.918	10043.2	895.918	5045.37	895.918	9.77718
896.384	19990.1	896.384	15198.7	896.384	10042.3	896.384	5045.52	896.384	11.1736
896.853	19993.4	896.853	15184.8	896.853	10043.5	896.853	5039.81	896.853	12.3642
897.322	19996.1	897.322	15174.4	897.322	10044.8	897.322	5028	897.322	14.2627
897.788	19998.9	897.788	15158.8	897.788	10041.6	897.788	5019.99	897.788	15.6345
898.257	20001.2	898.257	15144.7	898.257	10033.7	898.257	5018.9	898.257	15.9924
898.726	20003	898.726	15130.8	898.726	10026.2	898.726	5020.07	898.726	14.4428
899.192	20005.4	899.192	15122.2	899.192	10024.8	899.192	5020.78	899.192	12.3078
899.661	20008.5	899.661	15117.1	899.661	10026.9	899.661	5023.62	899.661	10.3068
900.129	20009.3	900.129	15115.4	900.129	10034.4	900.129	5026.63	900.129	9.10665
900.596	20011.4	900.596	15109.1	900.596	10037.8	900.596	5026.84	900.596	9.4175
901.064	20011.5	901.064	15107.5	901.064	10040.7	901.064	5029.89	901.064	9.51923
901.533	20012.4	901.533	15106.8	901.533	10040.5	901.533	5030.92	901.533	9.82998
901.999	20011.5	901.999	15109.5	901.999	10038.5	901.999	5032.09	901.999	10.615
902.467	20012.5	902.467	15110.8	902.467	10036.2	902.467	5035.19	902.467	10.3463
902.934	20012.3	902.934	15109.1	902.934	10037.8	902.934	5042.13	902.934	8.31797
903.402	20009.5	903.402	15108.8	903.402	10035.8	903.402	5046.96	903.402	6.91487
903.87	20005.9	903.87	15112.7	903.87	10038.8	903.87	5052.1	903.87	5.98691
904.337	20001.1	904.337	15117.8	904.337	10040.8	904.337	5053.05	904.337	5.06724
904.805	19996.5	904.805	15122.7	904.805	10043.4	904.805	5048.54	904.805	3.99995
905.271	19992.9	905.271	15124.7	905.271	10044.5	905.271	5041.57	905.271	3.26227
905.739	19989.8	905.739	15129.3	905.739	10044.8	905.739	5038.08	905.739	1.84483
906.208	19987.8	906.208	15134.5	906.208	10042.1	906.208	5036.7	906.208	0.73818
906.674	19987.2	906.674	15139.6	906.674	10037.7	906.674	5034.11	906.674	0.6384
907.142	19988.3	907.142	15144.5	907.142	10030.7	907.142	5030.08	907.142	-0.14558
907.608	19989.1	907.608	15144.6	907.608	10022.9	907.608	5023.34	907.608	-0.67719
908.076	19992.2	908.076	15142.7	908.076	10017.5	908.076	5017.75	908.076	-1.4757
908.542	19993.9	908.542	15150.7	908.542	10015.9	908.542	5016.84	908.542	-2.90533
909.01	19996	909.01	15156.7	909.01	10018.8	909.01	5018.72	909.01	-4.76505
909.478	19997.5	909.478	15162.5	909.478	10021.5	909.478	5019.99	909.478	-7.18237
909.944	20000.2	909.944	15166.2	909.944	10025.2	909.944	5018.15	909.944	-10.2227
910.412	19999.9	910.412	15168.3	910.412	10027.2	910.412	5015.24	910.412	-13.7697
910.878	19999.2	910.878	15163	910.878	10027.7	910.878	5008.69	910.878	-16.988
911.346	19998	911.346	15162.9	911.346	10027.8	911.346	5001.81	911.346	-19.6356
911.812	19996.5	911.812	15167.2	911.812	10025.8	911.812	4997.78	911.812	-22.2155
912.28	19997	912.28	15167.6	912.28	10021	912.28	4996.31	912.28	-23.7267
912.746	19996.7	912.746	15168.2	912.746	10019.2	912.746	5000.28	912.746	-24.7491
913.214	19997.2	913.214	15167.8	913.214	10017.9	913.214	5012.14	913.214	-25.813
913.68	19998	913.68	15161.9	913.68	10016.4	913.68	5022.12	913.68	-26.6959
914.147	19999.1	914.147	15159.1	914.147	10015	914.147	5030.03	914.147	-27.8441
914.613	20003.1	914.613	15157.7	914.613	10014.6	914.613	5036.29	914.613	-28.4056
915.081	20008.6	915.081	15157.9	915.081	10013.4	915.081	5038.55	915.081	-29.3765
915.547	20014.2	915.547	15160.4	915.547	10014.4	915.547	5038.79	915.547	-29.0184
916.014	20017.9	916.014	15157	916.014	10014.6	916.014	5038.14	916.014	-27.1377
916.48	20022.6	916.48	15151.7	916.48	10014.2	916.48	5036.89	916.48	-25.1983
916.947	20026	916.947	15151.5	916.947	10013.8	916.947	5036.21	916.947	-23.6425
917.413	20029.6	917.413	15148.6	917.413	10015.5	917.413	5042.28	917.413	-21.722
917.879	20030.8	917.879	15157.4	917.879	10014.5	917.879	5048.36	917.879	-18.9957
918.346	20030.9	918.346	15164.4	918.346	10012.9	918.346	5051.97	918.346	-15.5579
918.812	20030.2	918.812	15163.5	918.812	10011.2	918.812	5056.72	918.812	-10.897
919.279	20028.7	919.279	15157.3	919.279	10006.8	919.279	5060.71	919.279	-6.62358
919.745	20027.6	919.745	15154.4	919.745	10006.2	919.745	5058.96	919.745	-1.59476
920.212	20025.6	920.212	15149.4	920.212	10007.1	920.212	5060.69	920.212	2.61708
920.678	20023.6	920.678	15158.2	920.678	10009.6	920.678	5061.21	920.678	5.77428
921.143	20020.3	921.143	15167	921.143	10013.8	921.143	5063.16	921.143	9.78581
921.611	20015.3	921.611	15173.5	921.611	10020.7	921.611	5069.16	921.611	14.4133
922.076	20011.9	922.076	15174.2	922.076	10026.9	922.076	5071.74	922.076	18.8155
922.541	20007.4	922.541	15167.8	922.541	10029.8	922.541	5067.11	922.541	22.7581
923.009	20001.5	923.009	15160.3	923.009	10025.5	923.009	5060.57	923.009	27.9563
923.474	19995.4	923.474	15161.2	923.474	10021.3	923.474	5054.5	923.474	31.9787
923.941	19993.1	923.941	15163	923.941	10018.6	923.941	5051.38	923.941	36.0676
924.406	19991.4	924.406	15162.7	924.406	10020.6	924.406	5056.68	924.406	40.2499
924.872	19990.6	924.872	15161.5	924.872	10026.6	924.872	5065.48	924.872	44.2134
925.339	19988.1	925.339	15154.8	925.339	10029.4	925.339	5076.58	925.339	49.0242
925.804	19987.8	925.804	15148.9	925.804	10029.8	925.804	5084.82	925.804	53.51
926.269	19989.6	926.269	15142.4	926.269	10031.6	926.269	5090.26	926.269	56.9285
926.736	19993	926.736	15132.7	926.736	10035.3	926.736	5091.67	926.736	60.2021
927.202	19997	927.202	15120.8	927.202	10039.5	927.202	5095.63	927.202	62.088
927.667	20002.3	927.667	15116.5	927.667	10043.7	927.667	5098.25	927.667	64.67
928.134	20007.3	928.134	15119.4	928.134	10048.3	928.134	5104.55	928.134	67.8733
928.599	20008.8	928.599	15131.5	928.599	10051.8	928.599	5110.64	928.599	70.1159
929.064	20006.8	929.064	15145.4	929.064	10052.8	929.064	5115.35	929.064	72.2469
929.531	20006.4	929.531	15156	929.531	10055.6	929.531	5119.68	929.531	75.5817
929.996	20003.5	929.996	15161.8	929.996	10058.3	929.996	5126.82	929.996	79.1602
930.461	20002.4	930.461	15166.4	930.461	10060.3	930.461	5135.33	930.461	82.4668
930.926	20002.4	930.926	15172	930.926	10063.1	930.926	5144.42	930.926	85.7801
931.392	20001.9	931.392	15180.4	931.392	10066.7	931.392	5149.64	931.392	88.1899
931.857	19999.3	931.857	15188.1	931.857	10067.1	931.857	5149.5	931.857	89.4676
932.322	19996.5	932.322	15194.8	932.322	10069	932.322	5141.97	932.322	89.4118
932.787	19993.5	932.787	15194	932.787	10069.3	932.787	5139.45	932.787	89.1682
933.254	19993.4	933.254	15189.7	933.254	10068.8	933.254	5144.49	933.254	89.6032
933.719	19994.9	933.719	15185	933.719	10065.1	933.719	5151.19	933.719	89.7639
934.183	19996.7	934.183	15179.7	934.183	10067.6	934.183	5158.39	934.183	89.996
934.648	19999.9	934.648	15175.4	934.648	10071.4	934.648	5167.12	934.648	90.6205
935.115	20002.9	935.115	15172.6	935.115	10076.7	935.115	5167.43	935.115	91.7462
935.579	20005	935.579	15167.9	935.579	10080.4	935.579	5166.8	935.579	92.6804
936.044	20006.9	936.044	15162.9	936.044	10083.5	936.044	5162.85	936.044	93.1271
936.509	20010.6	936.509	15163.7	936.509	10084.3	936.509	5155.69	936.509	93.9677
936.975	20016.3	936.975	15164.3	936.975	10085.2	936.975	5151.48	936.975	95.6334
937.44	20021.2	937.44	15163.8	937.44	10085.7	937.44	5155.7	937.44	97.8066
937.905	20027.7	937.905	15163.2	937.905	10081.3	937.905	5163.71	937.905	99.0266
938.369	20031.5	938.369	15166.1	938.369	10077.9	938.369	5173.35	938.369	99.9566
938.834	20033.7	938.834	15169	938.834	10076.6	938.834	5179.92	938.834	101.359
939.3	20035.4	939.3	15172.6	939.3	10079	939.3	5184.56	939.3	103.549
939.765	20036.8	939.765	15171.4	939.765	10082.9	939.765	5187.37	939.765	106.62
940.229	20036.8	940.229	15168.1	940.229	10088.4	940.229	5190.85	940.229	109.718
940.693	20037.5	940.693	15166.4	940.693	10090.6	940.693	5195.57	940.693	112.454
941.158	20037.8	941.158	15176.1	941.158	10095.6	941.158	5204.48	941.158	114.609
941.622	20036.6	941.622	15188.6	941.622	10098.6	941.622	5211.92	941.622	116.192
942.087	20036.3	942.087	15197.7	942.087	10100.3	942.087	5217.31	942.087	117.108
942.553	20036	942.553	15201	942.553	10101.4	942.553	5218.9	942.553	117.98
943.017	20034.7	943.017	15201	943.017	10102.3	943.017	5215.57	943.017	118.404
943.481	20035.3	943.481	15200.5	943.481	10100.9	943.481	5202.69	943.481	118.973
943.946	20035.6	943.946	15205.5	943.946	10102.4	943.946	5192.17	943.946	119.973
944.41	20035.5	944.41	15209	944.41	10101.3	944.41	5185.52	944.41	121.041
944.874	20035.6	944.874	15209.7	944.874	10103.9	944.874	5184.23	944.874	121.762
945.338	20034.8	945.338	15206.3	945.338	10107.6	945.338	5184.01	945.338	122.833
945.802	20033	945.802	15201.9	945.802	10112.4	945.802	5182.82	945.802	123.346
946.267	20030.6	946.267	15197.6	946.267	10115.3	946.267	5175.03	946.267	124.687
946.733	20027.4	946.733	15197.7	946.733	10115	946.733	5167.95	946.733	125.139
947.197	20022.1	947.197	15197.7	947.197	10113.8	947.197	5169.77	947.197	125.29
947.661	20016.5	947.661	15197.8	947.661	10113.1	947.661	5174.43	947.661	125.664
948.125	20011.8	948.125	15197.6	948.125	10111.8	948.125	5178.85	948.125	125.993
948.589	20006.4	948.589	15197.9	948.589	10110.4	948.589	5180	948.589	127.007
949.053	20002	949.053	15191.2	949.053	10107.3	949.053	5179.87	949.053	127.794
949.517	19999.4	949.517	15186.2	949.517	10100.5	949.517	5177.44	949.517	128.921
949.981	19996.8	949.981	15183.9	949.981	10097.2	949.981	5175.2	949.981	129.232
950.445	19993.3	950.445	15183.5	950.445	10093.7	950.445	5171.13	950.445	129.751
950.909	19992.1	950.909	15183.7	950.909	10093.2	950.909	5168.01	950.909	129.626
951.372	19991.7	951.372	15188.3	951.372	10094.2	951.372	5164.85	951.372	129.178
951.836	19993.2	951.836	15191.1	951.836	10094.1	951.836	5164.37	951.836	128.573
952.3	19993.7	952.3	15194.2	952.3	10094.3	952.3	5166.43	952.3	128.239
952.764	19994	952.764	15199.6	952.764	10095.7	952.764	5168.74	952.764	127.464
953.228	19994.1	953.228	15199	953.228	10097.5	953.228	5170.76	953.228	126.24
953.691	19992.4	953.691	15193.2	953.691	10102.8	953.691	5167.03	953.691	125.187
954.155	19988.9	954.155	15191.4	954.155	10107.5	954.155	5162.68	954.155	125.04
954.619	19985.7	954.619	15194	954.619	10111.5	954.619	5156.69	954.619	125.423
955.083	19983.2	955.083	15203.4	955.083	10110.8	955.083	5153.97	955.083	125.186
955.546	19981.5	955.546	15214	955.546	10108.2	955.546	5154.03	955.546	125.749
956.01	19981.1	956.01	15218.6	956.01	10101.2	956.01	5155.98	956.01	127.03
956.474	19983.8	956.474	15220.5	956.474	10096.4	956.474	5156.44	956.474	127.813
956.937	19988.6	956.937	15224.7	956.937	10093.4	956.937	5157.73	956.937	128.769
957.401	19993.6	957.401	15223.7	957.401	10091.5	957.401	5160.64	957.401	130.434
957.864	20000	957.864	15225.9	957.864	10089.2	957.864	5164.97	957.864	131.378
958.328	20007.9	958.328	15225.2	958.328	10088.3	958.328	5167.84	958.328	132.115
958.791	20016.8	958.791	15223.4	958.791	10086.6	958.791	5170.39	958.791	131.606
959.255	20025.4	959.255	15222.9	959.255	10083.7	959.255	5167.49	959.255	130.422
959.718	20034.3	959.718	15228.1	959.718	10081.9	959.718	5164.11	959.718	128.867
960.182	20044.2	960.182	15230.1	960.182	10076.5	960.182	5163.69	960.182	125.926
960.643	20052.8	960.643	15238.5	960.643	10073	960.643	5164.26	960.643	122.772
961.106	20058	961.106	15240.3	961.106	10069.5	961.106	5166.51	961.106	119.168
961.57	20060.3	961.57	15237.4	961.57	10068	961.57	5167.4	961.57	114.291
962.033	20063.3	962.033	15233.6	962.033	10064.6	962.033	5162.57	962.033	108.008
962.496	20064.1	962.496	15230.2	962.496	10062.8	962.496	5161.14	962.496	100.804
962.96	20065.2	962.96	15232.5	962.96	10061.9	962.96	5161.97	962.96	92.6758
963.423	20068.3	963.423	15239	963.423	10064.3	963.423	5161.98	963.423	84.3283
963.886	20070.6	963.886	15237.8	963.886	10065.3	963.886	5164.76	963.886	76.133
964.349	20072.8	964.349	15239.9	964.349	10064.3	964.349	5169.41	964.349	67.9263
964.81	20073.6	964.81	15242.2	964.81	10060.7	964.81	5169.77	964.81	59.6042
965.274	20075.4	965.274	15243.8	965.274	10055.1	965.274	5168.55	965.274	51.0438
965.737	20075.8	965.737	15248.4	965.737	10051.8	965.737	5168.96	965.737	42.8723
966.2	20077.8	966.2	15249.5	966.2	10049.5	966.2	5166.38	966.2	34.6492
966.663	20081.8	966.663	15249.5	966.663	10049.1	966.663	5168.88	966.663	27.8309
967.126	20086.8	967.126	15260.2	967.126	10048.9	967.126	5175.81	967.126	21.7144
967.587	20091	967.587	15272.5	967.587	10049.4	967.587	5179.03	967.587	17.9882
968.05	20096.2	968.05	15285.8	968.05	10050.8	968.05	5179.44	968.05	14.8834
968.513	20100.2	968.513	15293	968.513	10051.3	968.513	5176.85	968.513	12.8805
968.976	20103.9	968.976	15288.6	968.976	10048.8	968.976	5172.23	968.976	13.0806
969.439	20107	969.439	15277.7	969.439	10045	969.439	5166.25	969.439	13.7803
969.9	20110.3	969.9	15266.8	969.9	10038.8	969.9	5161.11	969.9	13.9356
970.363	20115.1	970.363	15258.8	970.363	10034.5	970.363	5156.92	970.363	14.1823
970.826	20119.8	970.826	15254.1	970.826	10033.5	970.826	5152.62	970.826	15.6142
971.289	20123.1	971.289	15248.6	971.289	10035.3	971.289	5146.75	971.289	17.0293
971.751	20127.1	971.751	15241.3	971.751	10035.9	971.751	5144.16	971.751	18.5941
972.212	20129.4	972.212	15232.1	972.212	10033.5	972.212	5140.95	972.212	20.679
972.675	20130	972.675	15225.4	972.675	10030.3	972.675	5145.56	972.675	24.4618
973.138	20127.7	973.138	15228	973.138	10028.3	973.138	5151.77	973.138	27.9825
973.6	20127.3	973.6	15236.1	973.6	10028.2	973.6	5154.72	973.6	32.3154
974.061	20129.2	974.061	15245.4	974.061	10033.6	974.061	5153.72	974.061	37.0877
974.524	20128.4	974.524	15254.9	974.524	10035.5	974.524	5150.26	974.524	42.2088
974.986	20129.1	974.986	15259.6	974.986	10032.5	974.986	5145.38	974.986	48.457
975.449	20129.2	975.449	15264.1	975.449	10028.3	975.449	5145.59	975.449	55.0068
975.91	20127.5	975.91	15266.9	975.91	10023.6	975.91	5147.41	975.91	61.116
976.372	20126	976.372	15275.8	976.372	10020.8	976.372	5148.26	976.372	68.3695
976.835	20125.2	976.835	15282.5	976.835	10021.5	976.835	5148.94	976.835	75.5257
977.295	20126.3	977.295	15285.8	977.295	10024.3	977.295	5149.38	977.295	82.9436
977.758	20128.9	977.758	15282.7	977.758	10025.9	977.758	5150.66	977.758	90.0899
978.22	20132.2	978.22	15272.7	978.22	10028.3	978.22	5153.88	978.22	96.3659
978.683	20137.4	978.683	15255.2	978.683	10029.8	978.683	5154.97	978.683	103.242
979.143	20142.5	979.143	15241.5	979.143	10032.1	979.143	5156.67	979.143	109.396
979.606	20147.2	979.606	15227.2	979.606	10036.9	979.606	5155.63	979.606	116.03
980.068	20153	980.068	15220.1	980.068	10040.1	980.068	5151.65	980.068	122.245
980.529	20162.1	980.529	15214.5	980.529	10045.6	980.529	5148.9	980.529	129.126
980.991	20172.4	980.991	15211.8	980.991	10052.1	980.991	5146.4	980.991	135.668
981.453	20183.3	981.453	15207.9	981.453	10054.9	981.453	5143.67	981.453	140.831
981.914	20191.6	981.914	15202.4	981.914	10055.6	981.914	5144.1	981.914	145.792
982.376	20200.6	982.376	15196.3	982.376	10057.2	982.376	5144.34	982.376	149.829
982.836	20205.4	982.836	15193.5	982.836	10054.9	982.836	5144.66	982.836	154.061
983.298	20208.9	983.298	15189.4	983.298	10057	983.298	5148	983.298	157.354
983.761	20211.6	983.761	15184.1	983.761	10061.1	983.761	5155.27	983.761	160.552
984.221	20212.6	984.221	15172.6	984.221	10065.4	984.221	5163.85	984.221	163.342
984.683	20211.3	984.683	15162.4	984.683	10068.9	984.683	5168.57	984.683	166.907
985.145	20210.3	985.145	15156.3	985.145	10072.4	985.145	5169.3	985.145	169.959
985.605	20206.2	985.605	15155.8	985.605	10072.4	985.605	5169.47	985.605	172.949
986.067	20202.1	986.067	15159.3	986.067	10072.6	986.067	5171.89	986.067	176.01
986.527	20197	986.527	15159.6	986.527	10069.7	986.527	5177.43	986.527	178.654
986.989	20190.4	986.989	15156.3	986.989	10071.5	986.989	5184.71	986.989	181.867
987.449	20184.5	987.449	15150	987.449	10073.4	987.449	5184.62	987.449	184.797
987.911	20180.5	987.911	15141	987.911	10078.7	987.911	5180.67	987.911	187.445
988.373	20176	988.373	15134.2	988.373	10085.5	988.373	5178.59	988.373	189.745
988.833	20174.2	988.833	15130	988.833	10094.1	988.833	5178.75	988.833	191.613
989.295	20174.6	989.295	15132.4	989.295	10103.2	989.295	5179.24	989.295	193.819
989.755	20174.9	989.755	15137.9	989.755	10116.2	989.755	5183.69	989.755	194.38
990.217	20174.9	990.217	15141	990.217	10125.2	990.217	5187.57	990.217	194.623
990.677	20172	990.677	15145.6	990.677	10129.6	990.677	5190.49	990.677	195.747
991.139	20169.3	991.139	15151.4	991.139	10130.2	991.139	5195.34	991.139	198.329
991.599	20166.9	991.599	15156	991.599	10126.3	991.599	5200.78	991.599	201.632
992.06	20166.7	992.06	15161.1	992.06	10122.8	992.06	5204.95	992.06	204.209
992.52	20166	992.52	15162.9	992.52	10124.6	992.52	5204.85	992.52	206.159
992.982	20161.6	992.982	15162.6	992.982	10129.2	992.982	5206.88	992.982	207.632
993.442	20159.5	993.442	15172.4	993.442	10133.9	993.442	5207.14	993.442	208.743
993.903	20155.8	993.903	15188.2	993.903	10136.7	993.903	5213.62	993.903	210.361
994.363	20150.5	994.363	15202.5	994.363	10136.7	994.363	5222.01	994.363	210.854
994.825	20146.3	994.825	15210.3	994.825	10133.3	994.825	5234.98	994.825	211.658
995.284	20144.1	995.284	15209.4	995.284	10135.2	995.284	5240.59	995.284	213.16
995.746	20143	995.746	15205.7	995.746	10137.6	995.746	5246.03	995.746	215.092
996.206	20142.6	996.206	15209.3	996.206	10143.2	996.206	5249.41	996.206	216.054
996.667	20140.7	996.667	15216	996.667	10147.9	996.667	5256.64	996.667	216.834
997.127	20137.5	997.127	15220.8	997.127	10152.8	997.127	5262.91	997.127	215.533
997.588	20133.4	997.588	15229.7	997.588	10156.2	997.588	5270.84	997.588	214.545
998.048	20125.6	998.048	15240.6	998.048	10161.4	998.048	5272.93	998.048	213.915
998.509	20121.7	998.509	15253.9	998.509	10166.2	998.509	5275.02	998.509	212.679
998.968	20121.6	998.968	15266.1	998.968	10171.8	998.968	5276.17	998.968	211.379
999.428	20124.3	999.428	15272.9	999.428	10177.8	999.428	5281.35	999.428	209.986
999.889	20125.4	999.889	15275.2	999.889	10184.2	999.889	5287.29	999.889	207.582
1000.35	20127.6	1000.35	15280.8	1000.35	10190.7	1000.35	5293.36	1000.35	205.552
1000.81	20131.5	1000.81	15284.7	1000.81	10193.6	1000.81	5296.05	1000.81	203.5
1001.27	20134.9	1001.27	15287.3	1001.27	10197	1001.27	5293.64	1001.27	201.208
1001.73	20137.9	1001.73	15289.8	1001.73	10199.4	1001.73	5290.03	1001.73	199.109
1002.19	20141.5	1002.19	15288.2	1002.19	10200.3	1002.19	5288.4	1002.19	197.846
1002.65	20145.6	1002.65	15286.8	1002.65	10198.3	1002.65	5284.06	1002.65	197.676
1003.11	20148.3	1003.11	15287.4	1003.11	10194.4	1003.11	5282.58	1003.11	197.87
1003.57	20151.8	1003.57	15290.1	1003.57	10190.2	1003.57	5283.39	1003.57	197.758
1004.03	20155	1004.03	15296.7	1004.03	10189	1004.03	5283.02	1004.03	197.343
1004.49	20156.2	1004.49	15303.5	1004.49	10190.6	1004.49	5288.14	1004.49	197.229
1004.95	20154.6	1004.95	15307.5	1004.95	10194.1	1004.95	5293.97	1004.95	198.394
1005.41	20152.5	1005.41	15310.3	1005.41	10198.6	1005.41	5302.94	1005.41	200.547
1005.87	20152.8	1005.87	15314.9	1005.87	10202.3	1005.87	5310.06	1005.87	203.488
1006.33	20156.9	1006.33	15321.3	1006.33	10209.7	1006.33	5316.33	1006.33	207.826
1006.79	20160.2	1006.79	15327	1006.79	10216.3	1006.79	5316.06	1006.79	214.281
1007.25	20163	1007.25	15324.4	1007.25	10219.4	1007.25	5313.82	1007.25	222.337
1007.71	20165.7	1007.71	15319	1007.71	10219.4	1007.71	5307.41	1007.71	230.292
1008.17	20166	1008.17	15311.5	1008.17	10219	1008.17	5303.98	1008.17	237.926
1008.63	20167.1	1008.63	15309.6	1008.63	10218.1	1008.63	5299.73	1008.63	245.761
1009.09	20168.7	1009.09	15312.6	1009.09	10218.3	1009.09	5296.9	1009.09	253.853
1009.55	20169.9	1009.55	15325.4	1009.55	10223	1009.55	5298.36	1009.55	263.305
1010.01	20171	1010.01	15342.8	1010.01	10227.3	1010.01	5301.92	1010.01	273.282
1010.46	20172.7	1010.46	15358.4	1010.46	10231.5	1010.46	5305.34	1010.46	283.747
1010.92	20175.1	1010.92	15372	1010.92	10234.5	1010.92	5308.22	1010.92	293.487
1011.38	20176	1011.38	15385.8	1011.38	10236.1	1011.38	5307.83	1011.38	303.402
1011.84	20175.9	1011.84	15393.4	1011.84	10236.3	1011.84	5306.02	1011.84	313.167
1012.3	20175.5	1012.3	15399.1	1012.3	10242.1	1012.3	5308.65	1012.3	323.507
1012.76	20173.9	1012.76	15404.5	1012.76	10249.2	1012.76	5306.95	1012.76	332.825
1013.22	20173.1	1013.22	15404.4	1013.22	10258.1	1013.22	5304.9	1013.22	342.136
1013.68	20171.3	1013.68	15406.7	1013.68	10263.9	1013.68	5300.97	1013.68	351.266
1014.14	20169.2	1014.14	15411.7	1014.14	10266.7	1014.14	5297.73	1014.14	359.727
1014.6	20166.9	1014.6	15413.3	1014.6	10270.1	1014.6	5297.05	1014.6	368.021
1015.06	20163.2	1015.06	15412.3	1015.06	10276	1015.06	5297.42	1015.06	375.425
1015.52	20158.8	1015.52	15407	1015.52	10283.4	1015.52	5295.64	1015.52	382.001
1015.98	20157.2	1015.98	15400.7	1015.98	10291.5	1015.98	5293.38	1015.98	388.365
1016.43	20155.2	1016.43	15389.6	1016.43	10297	1016.43	5292.43	1016.43	394.005
1016.89	20153.7	1016.89	15379.4	1016.89	10298.8	1016.89	5296.62	1016.89	400.452
1017.35	20152.6	1017.35	15371.5	1017.35	10299.7	1017.35	5302.32	1017.35	405.613
1017.81	20153.8	1017.81	15365.6	1017.81	10300.4	1017.81	5310.21	1017.81	409.697
1018.27	20155.6	1018.27	15363.7	1018.27	10303.2	1018.27	5316.42	1018.27	414.564
1018.73	20158.3	1018.73	15363.7	1018.73	10309.4	1018.73	5322.96	1018.73	418.81
1019.19	20164.1	1019.19	15358.5	1019.19	10315.6	1019.19	5330.35	1019.19	422.439
1019.65	20170.1	1019.65	15357.7	1019.65	10320.4	1019.65	5337.98	1019.65	425.752
1020.1	20176.7	1020.1	15362.4	1020.1	10327.4	1020.1	5347.01	1020.1	429.092
1020.56	20184.2	1020.56	15370.2	1020.56	10330	1020.56	5357.16	1020.56	432.243
1021.02	20192.8	1021.02	15377.9	1021.02	10331.8	1021.02	5364.72	1021.02	435.205
1021.48	20203.4	1021.48	15375.7	1021.48	10335.6	1021.48	5371.62	1021.48	437.841
1021.94	20212.7	1021.94	15369.4	1021.94	10338.7	1021.94	5374.93	1021.94	440.579
1022.4	20220.7	1022.4	15361.6	1022.4	10340.3	1022.4	5378.52	1022.4	442.888
1022.86	20228.4	1022.86	15355.7	1022.86	10344.7	1022.86	5384.45	1022.86	444.551
1023.31	20236.6	1023.31	15350.5	1023.31	10343.5	1023.31	5391.24	1023.31	446.508
1023.77	20243.6	1023.77	15345.6	1023.77	10341.8	1023.77	5395.93	1023.77	448.595
1024.23	20249.2	1024.23	15341.5	1024.23	10339.1	1024.23	5397.72	1024.23	450.726
1024.69	20251.5	1024.69	15339.4	1024.69	10337.6	1024.69	5396.8	1024.69	451.705
1025.15	20252.1	1025.15	15336.3	1025.15	10335.6	1025.15	5399.3	1025.15	453.228
1025.61	20251.2	1025.61	15331.2	1025.61	10337.7	1025.61	5406.5	1025.61	454.574
1026.06	20248	1026.06	15325.9	1026.06	10341.2	1026.06	5413.29	1026.06	455.277
1026.52	20244.3	1026.52	15325.8	1026.52	10347.9	1026.52	5418.6	1026.52	456.251
1026.98	20238.7	1026.98	15327.9	1026.98	10352.3	1026.98	5422.26	1026.98	456.722
1027.44	20234.4	1027.44	15334.9	1027.44	10355.3	1027.44	5423.98	1027.44	457.015
1027.9	20230.3	1027.9	15347.1	1027.9	10351.7	1027.9	5429.88	1027.9	457.536
1028.35	20227.4	1028.35	15361.4	1028.35	10348.6	1028.35	5435.16	1028.35	457.174
1028.81	20226.3	1028.81	15377.7	1028.81	10347.1	1028.81	5440.35	1028.81	457.065
1029.27	20227.2	1029.27	15389.4	1029.27	10345.2	1029.27	5445.54	1029.27	455.517
1029.73	20228.9	1029.73	15398.5	1029.73	10341.4	1029.73	5448.09	1029.73	454.097
1030.19	20234.7	1030.19	15407.9	1030.19	10336.1	1030.19	5445.74	1030.19	454.105
1030.64	20241	1030.64	15416.5	1030.64	10331.6	1030.64	5445.18	1030.64	453.716
1031.1	20248.9	1031.1	15422.4	1031.1	10328.9	1031.1	5440.36	1031.1	453.18
1031.56	20258	1031.56	15425.6	1031.56	10332.6	1031.56	5439.27	1031.56	452.506
1032.02	20267.2	1032.02	15426.3	1032.02	10336.3	1032.02	5439.4	1032.02	452.254
1032.48	20277	1032.48	15429.7	1032.48	10338.7	1032.48	5442.08	1032.48	451.626
1032.93	20284.6	1032.93	15436	1032.93	10339.9	1032.93	5442.85	1032.93	450.608
1033.39	20288.6	1033.39	15439.7	1033.39	10342.8	1033.39	5447.27	1033.39	449.294
1033.85	20289.5	1033.85	15437.2	1033.85	10342.8	1033.85	5449.93	1033.85	447.782
1034.31	20289.4	1034.31	15435.3	1034.31	10344.2	1034.31	5455.85	1034.31	446.803
1034.76	20289.5	1034.76	15439.5	1034.76	10344.9	1034.76	5457.94	1034.76	446.2
1035.22	20290	1035.22	15449.6	1035.22	10345	1035.22	5460.95	1035.22	444.793
1035.68	20289.6	1035.68	15464.6	1035.68	10347.4	1035.68	5461.37	1035.68	442.033
1036.14	20288	1036.14	15474.5	1036.14	10352.1	1036.14	5463.76	1036.14	438.557
1036.59	20283.7	1036.59	15478	1036.59	10357	1036.59	5461.78	1036.59	434.996
1037.05	20279.5	1037.05	15481.6	1037.05	10360.2	1037.05	5462.32	1037.05	432.594
1037.51	20279.2	1037.51	15486.5	1037.51	10360.9	1037.51	5458.88	1037.51	429.114
1037.97	20278.3	1037.97	15494.6	1037.97	10359.8	1037.97	5456.41	1037.97	425.806
1038.42	20279.5	1038.42	15499.9	1038.42	10358.2	1038.42	5456.94	1038.42	422.948
1038.88	20283.6	1038.88	15502.6	1038.88	10358.4	1038.88	5459.8	1038.88	420.401
1039.34	20289.5	1039.34	15502.8	1039.34	10357.9	1039.34	5457.68	1039.34	417.793
1039.8	20294.7	1039.8	15504.9	1039.8	10354.2	1039.8	5453.82	1039.8	416.095
1040.25	20296.9	1040.25	15508.9	1040.25	10347.6	1040.25	5448.92	1040.25	414.035
1040.71	20298.8	1040.71	15517.3	1040.71	10342.6	1040.71	5447.29	1040.71	412.324
1041.17	20302.1	1041.17	15529.2	1041.17	10338.6	1041.17	5455.54	1041.17	410.788
1041.62	20308.2	1041.62	15543.1	1041.62	10339.7	1041.62	5467.6	1041.62	409.505
1042.08	20315.5	1042.08	15557.2	1042.08	10341.4	1042.08	5477.22	1042.08	408.863
1042.54	20326.8	1042.54	15569.3	1042.54	10343.1	1042.54	5483.23	1042.54	408.401
1042.99	20338.2	1042.99	15573.4	1042.99	10344.5	1042.99	5483.61	1042.99	409.359
1043.45	20349	1043.45	15574.4	1043.45	10347.1	1043.45	5486.07	1043.45	411.636
1043.91	20359.5	1043.91	15576.6	1043.91	10349.2	1043.91	5494.72	1043.91	415.445
1044.36	20372.4	1044.36	15581.4	1044.36	10352.8	1044.36	5504.5	1044.36	420.036
1044.82	20386.1	1044.82	15592.7	1044.82	10354.9	1044.82	5514.34	1044.82	424.933
1045.28	20397.8	1045.28	15606	1045.28	10358.6	1045.28	5520.02	1045.28	430.587
1045.73	20408.4	1045.73	15612	1045.73	10363.7	1045.73	5520.56	1045.73	436.602
1046.19	20419.5	1046.19	15617.9	1046.19	10366.2	1046.19	5521.32	1046.19	443.333
1046.65	20428.5	1046.65	15619.5	1046.65	10367.5	1046.65	5522.94	1046.65	448.683
1047.1	20434.2	1047.1	15623.1	1047.1	10371.5	1047.1	5523.16	1047.1	452.465
1047.56	20438.6	1047.56	15625.3	1047.56	10375.1	1047.56	5524.88	1047.56	456.141
1048.02	20440.2	1048.02	15628.4	1048.02	10376	1048.02	5527.8	1048.02	460.964
1048.47	20440.8	1048.47	15627.5	1048.47	10374.7	1048.47	5533.57	1048.47	467.509
1048.93	20439.6	1048.93	15636	1048.93	10372.4	1048.93	5537.93	1048.93	473.957
1049.39	20439.1	1049.39	15641	1049.39	10370	1049.39	5540.12	1049.39	480.671
1049.84	20442.3	1049.84	15646	1049.84	10371.9	1049.84	5540.31	1049.84	487.437
1050.3	20448	1050.3	15650.6	1050.3	10375.4	1050.3	5539.57	1050.3	494.495
1050.76	20453.5	1050.76	15650.9	1050.76	10378	1050.76	5542.26	1050.76	501.444
1051.21	20459.4	1051.21	15649	1051.21	10379.2	1051.21	5551.84	1051.21	507.814
1051.67	20465.5	1051.67	15653.3	1051.67	10384	1051.67	5559.68	1051.67	514.468
1052.13	20472.3	1052.13	15658	1052.13	10389.3	1052.13	5564.22	1052.13	520.887
1052.58	20480.3	1052.58	15665.7	1052.58	10393.8	1052.58	5568.11	1052.58	527.428
1053.04	20488.2	1053.04	15675.3	1053.04	10398.5	1053.04	5569.42	1053.04	534.24
1053.49	20497.5	1053.49	15677.8	1053.49	10400.1	1053.49	5572.74	1053.49	540.413
1053.95	20505.4	1053.95	15678.4	1053.95	10398.6	1053.95	5577.83	1053.95	546.578
1054.41	20512.5	1054.41	15677.1	1054.41	10397.6	1054.41	5584.66	1054.41	552.588
1054.86	20519	1054.86	15677.7	1054.86	10400.2	1054.86	5589.06	1054.86	558.159
1055.32	20522.9	1055.32	15685	1055.32	10403.5	1055.32	5594.22	1055.32	563.979
1055.77	20525.8	1055.77	15687.2	1055.77	10409.4	1055.77	5597.81	1055.77	570.177
1056.23	20527.3	1056.23	15687.8	1056.23	10414.3	1056.23	5605.44	1056.23	575.543
1056.69	20531.4	1056.69	15684.6	1056.69	10420.7	1056.69	5612.31	1056.69	579.087
1057.14	20536.5	1057.14	15680.7	1057.14	10425.7	1057.14	5625.39	1057.14	583.119
1057.6	20542.4	1057.6	15679.3	1057.6	10432.2	1057.6	5635.44	1057.6	587.724
1058.05	20548.3	1058.05	15676.7	1058.05	10438.2	1058.05	5647.05	1058.05	592.311
1058.51	20554	1058.51	15673.8	1058.51	10442.2	1058.51	5651.41	1058.51	596.445
1058.96	20558.8	1058.96	15675	1058.96	10446.6	1058.96	5654.05	1058.96	600.141
1059.42	20564.1	1059.42	15674	1059.42	10448.4	1059.42	5657.95	1059.42	604.138
1059.88	20568.4	1059.88	15673.7	1059.88	10448.4	1059.88	5664.2	1059.88	608.055
1060.33	20570.2	1060.33	15677.3	1060.33	10448.2	1060.33	5669.14	1060.33	612.205
1060.79	20572.1	1060.79	15678.1	1060.79	10449.2	1060.79	5677.22	1060.79	616.24
1061.24	20572	1061.24	15684.9	1061.24	10449.1	1061.24	5679.15	1061.24	620.6
1061.7	20573.2	1061.7	15691.9	1061.7	10451.6	1061.7	5680.46	1061.7	625.063
1062.15	20575.1	1062.15	15694.2	1062.15	10454.6	1062.15	5685.09	1062.15	631.221
1062.61	20577.3	1062.61	15691.4	1062.61	10460.3	1062.61	5687.9	1062.61	636.926
1063.06	20577.8	1063.06	15691.3	1063.06	10465	1063.06	5687.81	1063.06	643.758
1063.52	20578.5	1063.52	15695.1	1063.52	10470.4	1063.52	5694.22	1063.52	651.337
1063.97	20580.4	1063.97	15708.5	1063.97	10472.8	1063.97	5699.73	1063.97	658.618
1064.43	20582.4	1064.43	15724.5	1064.43	10477.6	1064.43	5706.71	1064.43	665.447
1064.89	20583.9	1064.89	15739.2	1064.89	10485.2	1064.89	5713.69	1064.89	671.258
1065.34	20584.7	1065.34	15745.3	1065.34	10490.2	1065.34	5714.94	1065.34	676.155
1065.8	20583.9	1065.8	15746.1	1065.8	10490.9	1065.8	5716.92	1065.8	680.965
1066.25	20584.4	1066.25	15744	1066.25	10493.1	1066.25	5725.09	1066.25	684.979
1066.71	20585.6	1066.71	15748.1	1066.71	10493.1	1066.71	5733.42	1066.71	688.279
1067.16	20586.8	1067.16	15752.7	1067.16	10494	1067.16	5743.19	1067.16	690.402
1067.62	20587.3	1067.62	15759.2	1067.62	10500.2	1067.62	5748.9	1067.62	692.159
1068.07	20588.7	1068.07	15757.7	1068.07	10505.5	1068.07	5749.48	1068.07	693.186
1068.53	20591.4	1068.53	15754	1068.53	10509.4	1068.53	5750.4	1068.53	693.851
1068.98	20596.5	1068.98	15752.1	1068.98	10517.4	1068.98	5750.72	1068.98	696.459
1069.44	20602.5	1069.44	15752.3	1069.44	10523.5	1069.44	5749.84	1069.44	699.641
1069.89	20610	1069.89	15753.4	1069.89	10525.3	1069.89	5751.68	1069.89	702.326
1070.35	20618.4	1070.35	15757.8	1070.35	10530.1	1070.35	5751.71	1070.35	704.456
1070.8	20628.2	1070.8	15762.7	1070.8	10535.5	1070.8	5751.24	1070.8	704.806
1071.26	20636.8	1071.26	15768.9	1071.26	10541.6	1071.26	5751.02	1071.26	705.501
1071.71	20644.4	1071.71	15776.8	1071.71	10551	1071.71	5756	1071.71	705.894
1072.17	20651.3	1072.17	15780.5	1072.17	10560.1	1072.17	5767.08	1072.17	706.819
1072.62	20655.8	1072.62	15784.2	1072.62	10566.8	1072.62	5780.22	1072.62	708.734
1073.08	20659.8	1073.08	15787.8	1073.08	10573.2	1073.08	5789.59	1073.08	710.536
1073.53	20664.4	1073.53	15797.2	1073.53	10581.3	1073.53	5794.22	1073.53	712.894
1073.98	20669.1	1073.98	15802.8	1073.98	10591.8	1073.98	5793.46	1073.98	715.415
1074.44	20672.9	1074.44	15806.4	1074.44	10606.4	1074.44	5790.3	1074.44	717.19
1074.89	20675.2	1074.89	15804.4	1074.89	10620.1	1074.89	5788.83	1074.89	719.288
1075.35	20676.6	1075.35	15803.1	1075.35	10629.6	1075.35	5788.31	1075.35	721.719
1075.8	20677.3	1075.8	15805.5	1075.8	10634.6	1075.8	5791.02	1075.8	724.359
1076.26	20677.8	1076.26	15818.3	1076.26	10637.1	1076.26	5798.21	1076.26	726.99
1076.71	20678.9	1076.71	15832.8	1076.71	10641.8	1076.71	5807.95	1076.71	729.106
1077.17	20681.4	1077.17	15844.4	1077.17	10652.1	1077.17	5816.01	1077.17	731.149
1077.62	20684.2	1077.62	15848.9	1077.62	10662.5	1077.62	5825.96	1077.62	732.529
1078.07	20686.7	1078.07	15850.7	1078.07	10671.3	1078.07	5833.35	1078.07	732.548
1078.53	20687.7	1078.53	15855	1078.53	10673.7	1078.53	5840.62	1078.53	731.9
1078.98	20687.9	1078.98	15866.3	1078.98	10671.1	1078.98	5848.81	1078.98	730.214
1079.44	20687.6	1079.44	15877.1	1079.44	10672.7	1079.44	5856.8	1079.44	729.052
1079.89	20684.3	1079.89	15885.5	1079.89	10680.8	1079.89	5863.26	1079.89	727.217
1080.35	20682.4	1080.35	15888.9	1080.35	10691.5	1080.35	5868.3	1080.35	725.382
1080.8	20681.9	1080.8	15888.6	1080.8	10704.1	1080.8	5867.69	1080.8	724.548
1081.25	20683	1081.25	15886.8	1081.25	10710.3	1081.25	5865.99	1081.25	723.613
1081.71	20684.7	1081.71	15882.7	1081.71	10714.4	1081.71	5868.77	1081.71	722.296
1082.16	20688	1082.16	15875.2	1082.16	10719.3	1082.16	5876.64	1082.16	720.635
1082.61	20691.5	1082.61	15877.5	1082.61	10728.4	1082.61	5890.92	1082.61	717.859
1083.07	20693.7	1083.07	15883.2	1083.07	10736.7	1083.07	5902.91	1083.07	714.44
1083.52	20696	1083.52	15890.8	1083.52	10745.9	1083.52	5911.95	1083.52	710.978
1083.97	20701	1083.97	15896.6	1083.97	10753.2	1083.97	5912.85	1083.97	707.225
1084.43	20709.1	1084.43	15894.7	1084.43	10760.5	1084.43	5912.62	1084.43	703.283
1084.88	20717.8	1084.88	15888.8	1084.88	10765.2	1084.88	5912.03	1084.88	698.25
1085.34	20727.2	1085.34	15887.7	1085.34	10770.5	1085.34	5912.97	1085.34	692.976
1085.79	20734.7	1085.79	15881.3	1085.79	10773.3	1085.79	5913.81	1085.79	688.387
1086.24	20740.1	1086.24	15877.7	1086.24	10774.9	1086.24	5918.04	1086.24	684.418
1086.7	20742.8	1086.7	15877.8	1086.7	10776.2	1086.7	5919.39	1086.7	682.092
1087.15	20742.9	1087.15	15879.7	1087.15	10778	1087.15	5923.31	1087.15	681.523
1087.61	20741.9	1087.61	15887.1	1087.61	10780.7	1087.61	5927.09	1087.61	681.423
1088.06	20739.6	1088.06	15899.6	1088.06	10786.3	1088.06	5928.61	1088.06	680.779
1088.51	20736.8	1088.51	15906.7	1088.51	10792.2	1088.51	5934.82	1088.51	680.627
1088.97	20733.3	1088.97	15915.6	1088.97	10798.9	1088.97	5945.14	1088.97	680.322
1089.42	20730.8	1089.42	15922.3	1089.42	10808	1089.42	5955.66	1089.42	679.986
1089.87	20728	1089.87	15923.5	1089.87	10816.7	1089.87	5965.97	1089.87	679.485
1090.32	20725.1	1090.32	15924.5	1090.32	10825.6	1090.32	5971.04	1090.32	678.903
1090.78	20725.2	1090.78	15924.7	1090.78	10837.5	1090.78	5970.53	1090.78	677.834
1091.23	20729.7	1091.23	15924.4	1091.23	10847.3	1091.23	5970.26	1091.23	676.415
1091.68	20735.9	1091.68	15929.1	1091.68	10855.6	1091.68	5970.49	1091.68	674.326
1092.14	20743.9	1092.14	15935.5	1092.14	10862.6	1092.14	5973.08	1092.14	672.512
1092.59	20753.6	1092.59	15941.1	1092.59	10864.6	1092.59	5978.78	1092.59	670.739
1093.05	20765.4	1093.05	15947.9	1093.05	10869.1	1093.05	5985.26	1093.05	669.087
1093.5	20778.2	1093.5	15953	1093.5	10878	1093.5	5994.19	1093.5	667.122
1093.95	20789	1093.95	15956.5	1093.95	10886.8	1093.95	5999.58	1093.95	665.468
1094.4	20797.7	1094.4	15959.2	1094.4	10895.1	1094.4	6006.78	1094.4	664.05
1094.86	20806.1	1094.86	15960.1	1094.86	10900	1094.86	6016.85	1094.86	663.007
1095.31	20813.9	1095.31	15965.4	1095.31	10899.3	1095.31	6027.87	1095.31	662.342
1095.76	20821.7	1095.76	15972.1	1095.76	10900.2	1095.76	6035.76	1095.76	661.985
1096.22	20830.6	1096.22	15980.8	1096.22	10903.6	1096.22	6040.47	1096.22	662.495
1096.67	20839.8	1096.67	15985.9	1096.67	10907.8	1096.67	6037.68	1096.67	663.357
1097.12	20849.6	1097.12	15988.9	1097.12	10912.3	1097.12	6036.03	1097.12	664.324
1097.57	20857.2	1097.57	15995.2	1097.57	10916.4	1097.57	6034.01	1097.57	666.331
1098.03	20864.5	1098.03	16007.9	1098.03	10921.2	1098.03	6037.71	1098.03	669.366
1098.48	20872.3	1098.48	16022.7	1098.48	10926.2	1098.48	6040.03	1098.48	674.931
1098.93	20878.9	1098.93	16037.3	1098.93	10932.9	1098.93	6039.96	1098.93	681.088
1099.38	20885.8	1099.38	16047.3	1099.38	10940.4	1099.38	6041.54	1099.38	687.874
1099.84	20893.4	1099.84	16051.9	1099.84	10949.1	1099.84	6044.3	1099.84	694.133
1100.29	20900.2	1100.29	16058.6	1100.29	10958.7	1100.29	6047.11	1100.29	700.407
1100.74	20905.5	1100.74	16064.2	1100.74	10970.2	1100.74	6056.63	1100.74	706.962
1101.2	20909.6	1101.2	16066.5	1101.2	10978.4	1101.2	6066.01	1101.2	712.942
1101.65	20913	1101.65	16070.1	1101.65	10984.1	1101.65	6071.11	1101.65	717.781
1102.1	20916.3	1102.1	16077.3	1102.1	10986.6	1102.1	6074.44	1102.1	722.487
1102.55	20919.5	1102.55	16084.7	1102.55	10991.1	1102.55	6076	1102.55	726.42
1103	20924.5	1103	16094.8	1103	10996.1	1103	6074.65	1103	729.288
1103.46	20931.7	1103.46	16099	1103.46	11003.9	1103.46	6076.28	1103.46	732.33
1103.91	20940	1103.91	16096.5	1103.91	11009.3	1103.91	6081.28	1103.91	735.973
1104.36	20948.3	1104.36	16092	1104.36	11010.6	1104.36	6086.71	1104.36	740.091
1104.81	20954.7	1104.81	16090.8	1104.81	11009.4	1104.81	6093.27	1104.81	745.13
1105.27	20961.7	1105.27	16091.3	1105.27	11008.5	1105.27	6098.91	1105.27	750.628
1105.72	20969.3	1105.72	16094.7	1105.72	11007.3	1105.72	6099.1	1105.72	756.959
1106.17	20975.5	1106.17	16096	1106.17	11008.8	1106.17	6097.76	1106.17	764.223
1106.62	20981.4	1106.62	16097	1106.62	11012.3	1106.62	6097.16	1106.62	772.204
1107.07	20988.7	1107.07	16094.2	1107.07	11014	1107.07	6099.81	1107.07	779.654
1107.53	20995	1107.53	16093.9	1107.53	11017.1	1107.53	6109.16	1107.53	787.947
1107.98	21000.9	1107.98	16092.8	1107.98	11020.6	1107.98	6118.28	1107.98	795.934
1108.43	21007.4	1108.43	16093.1	1108.43	11021.9	1108.43	6123.73	1108.43	803.44
1108.88	21014.1	1108.88	16094.3	1108.88	11026.1	1108.88	6126.33	1108.88	811.498
1109.33	21021.6	1109.33	16096.9	1109.33	11033.7	1109.33	6127.97	1109.33	819.496
1109.78	21031	1109.78	16094.5	1109.78	11037	1109.78	6131.49	1109.78	828.255
1110.24	21041.2	1110.24	16092.6	1110.24	11040.8	1110.24	6140.52	1110.24	837.992
1110.69	21052.1	1110.69	16093.1	1110.69	11043.8	1110.69	6148.49	1110.69	846.933
1111.14	21062.1	1111.14	16093.2	1111.14	11045.2	1111.14	6150.84	1111.14	855.615
1111.59	21071.7	1111.59	16095.7	1111.59	11049	1111.59	6147.99	1111.59	863.434
1112.04	21080.6	1112.04	16098.5	1112.04	11054.6	1112.04	6142.76	1112.04	871.073
1112.5	21089.4	1112.5	16100.3	1112.5	11060	1112.5	6141.24	1112.5	878.738
1112.95	21098.5	1112.95	16100.5	1112.95	11067.5	1112.95	6144.7	1112.95	885.248
1113.4	21106.8	1113.4	16104.5	1113.4	11072.6	1113.4	6150.07	1113.4	890.901
1113.85	21114.7	1113.85	16106.5	1113.85	11072.9	1113.85	6156.68	1113.85	896.497
1114.3	21122	1114.3	16113.1	1114.3	11070.1	1114.3	6163.03	1114.3	901.501
1114.75	21127.2	1114.75	16118.9	1114.75	11070.5	1114.75	6168.89	1114.75	905.738
1115.21	21133.3	1115.21	16127	1115.21	11075.9	1115.21	6171.91	1115.21	910.374
1115.66	21140.2	1115.66	16131.8	1115.66	11084.6	1115.66	6172.33	1115.66	914.288
1116.11	21147.8	1116.11	16135.1	1116.11	11093.9	1116.11	6168.02	1116.11	918.313
1116.56	21156.1	1116.56	16135.1	1116.56	11098.7	1116.56	6165.76	1116.56	921.705
1117.01	21164.7	1117.01	16134.6	1117.01	11098.5	1117.01	6163.28	1117.01	923.773
1117.46	21171.7	1117.46	16136.2	1117.46	11098	1117.46	6162.95	1117.46	925.166
1117.91	21178.4	1117.91	16139.7	1117.91	11100	1117.91	6161.68	1117.91	925.227
1118.36	21182.9	1118.36	16142.7	1118.36	11107.7	1118.36	6163.01	1118.36	925.489
1118.82	21188.9	1118.82	16141	1118.82	11116.7	1118.82	6163.82	1118.82	925.449
1119.27	21194.4	1119.27	16133.5	1119.27	11120.6	1119.27	6169.33	1119.27	926.443
1119.72	21199.9	1119.72	16124.9	1119.72	11121.1	1119.72	6174.86	1119.72	927.824
1120.17	21205.2	1120.17	16119.9	1120.17	11120.1	1120.17	6182.64	1120.17	929.548
1120.62	21208.2	1120.62	16118.1	1120.62	11116.5	1120.62	6191.38	1120.62	931.185
1121.07	21210.2	1121.07	16120.7	1121.07	11117.5	1121.07	6197.86	1121.07	932.563
1121.52	21212.9	1121.52	16123	1121.52	11119	1121.52	6200.85	1121.52	934.373
1121.97	21216.2	1121.97	16122.6	1121.97	11117.7	1121.97	6204.17	1121.97	936.133
1122.42	21220.8	1122.42	16123.9	1122.42	11119.1	1122.42	6208.51	1122.42	938.322
1122.87	21223.7	1122.87	16126.9	1122.87	11122.9	1122.87	6212.93	1122.87	940.629
1123.32	21227.2	1123.32	16129.6	1123.32	11126.2	1123.32	6219.75	1123.32	942.318
1123.78	21231.7	1123.78	16133.6	1123.78	11133.2	1123.78	6226.98	1123.78	944.215
1124.23	21236.2	1124.23	16142	1124.23	11140.9	1124.23	6233.89	1124.23	946.529
1124.68	21240.8	1124.68	16149.4	1124.68	11144.7	1124.68	6241.12	1124.68	949.16
1125.13	21246.2	1125.13	16160.5	1125.13	11146.8	1125.13	6246.7	1125.13	951.517
1125.58	21249.6	1125.58	16172.8	1125.58	11150	1125.58	6250.56	1125.58	953.614
1126.03	21253	1126.03	16180.9	1126.03	11154.2	1126.03	6255.05	1126.03	955.45
1126.48	21255.7	1126.48	16190	1126.48	11159.2	1126.48	6257.7	1126.48	956.211
1126.93	21260	1126.93	16195.4	1126.93	11165	1126.93	6263.02	1126.93	957.177
1127.38	21263.2	1127.38	16200.1	1127.38	11169.1	1127.38	6269.45	1127.38	957.305
1127.83	21264.2	1127.83	16206.8	1127.83	11175.2	1127.83	6276.88	1127.83	956.867
1128.28	21264.9	1128.28	16205.9	1128.28	11182.9	1128.28	6287.39	1128.28	954.949
1128.73	21265.8	1128.73	16205.3	1128.73	11190	1128.73	6295.47	1128.73	952.081
1129.18	21264.8	1129.18	16210.2	1129.18	11196.9	1129.18	6296.86	1129.18	948.704
1129.63	21265.3	1129.63	16211.7	1129.63	11206	1129.63	6297.44	1129.63	945.62
1130.08	21268.2	1130.08	16221	1130.08	11210.7	1130.08	6293.18	1130.08	944.567
1130.53	21273.1	1130.53	16234.8	1130.53	11214.2	1130.53	6292.34	1130.53	944.887
1130.98	21280.4	1130.98	16245.9	1130.98	11214.6	1130.98	6296.49	1130.98	947.045
1131.43	21289.3	1131.43	16258.4	1131.43	11217	1131.43	6301.5	1131.43	949.12
1131.88	21298.4	1131.88	16265.6	1131.88	11217.5	1131.88	6304.35	1131.88	951.471
1132.33	21307.2	1132.33	16269.5	1132.33	11217.8	1132.33	6306.9	1132.33	954.405
1132.55	21309.9	1132.55	16272.2	1132.55	11217.6	1132.55	6307.21	1132.55	956.367
1133.01	21317.8	1133.01	16281.1	1133.01	11217.8	1133.01	6311.67	1133.01	960.083
1133.46	21325.7	1133.46	16291.9	1133.46	11217.8	1133.46	6316.85	1133.46	964.549
1133.92	21333.6	1133.92	16301	1133.92	11225.8	1133.92	6315.95	1133.92	969.419
1134.37	21336.7	1134.37	16309	1134.37	11234.4	1134.37	6311.93	1134.37	973.951
1134.83	21336.6	1134.83	16314	1134.83	11242.5	1134.83	6303.52	1134.83	978.309
1135.28	21335.5	1135.28	16317.5	1135.28	11248.8	1135.28	6296.74	1135.28	983.774
1135.74	21333.4	1135.74	16321.8	1135.74	11254.9	1135.74	6296.63	1135.74	989.445
1136.19	21330.6	1136.19	16327	1136.19	11257.2	1136.19	6295.39	1136.19	994.935
1136.65	21330.7	1136.65	16331.2	1136.65	11261.3	1136.65	6295.7	1136.65	999.856
1137.1	21333.1	1137.1	16339.5	1137.1	11265.5	1137.1	6295.72	1137.1	1003.68
1137.56	21337.8	1137.56	16348.4	1137.56	11271.5	1137.56	6291.5	1137.56	1006.49
1138.01	21343.9	1138.01	16358	1138.01	11280.3	1138.01	6289.91	1138.01	1007.23
1138.47	21349.8	1138.47	16367.5	1138.47	11286.8	1138.47	6292.51	1138.47	1007.28
1138.92	21356	1138.92	16378.3	1138.92	11290.6	1138.92	6295.27	1138.92	1007.23
1139.38	21362.9	1139.38	16383.3	1139.38	11294.2	1139.38	6300.73	1139.38	1006.47
1139.83	21367.6	1139.83	16388.6	1139.83	11296.9	1139.83	6305.19	1139.83	1005.53
1140.29	21370.9	1140.29	16395	1140.29	11302	1140.29	6307.9	1140.29	1004.37
1140.74	21373	1140.74	16401.6	1140.74	11307.1	1140.74	6312.91	1140.74	1004.09
1141.2	21374.4	1141.2	16407.2	1141.2	11310.5	1141.2	6322.13	1141.2	1004.3
1141.65	21374.3	1141.65	16412.5	1141.65	11314.4	1141.65	6332.66	1141.65	1005.46
1142.11	21373.3	1142.11	16413	1142.11	11318.8	1142.11	6340.2	1142.11	1007.93
1142.56	21371.5	1142.56	16413.2	1142.56	11322.5	1142.56	6342.85	1142.56	1010.78
1143.02	21371.4	1143.02	16410.4	1143.02	11322.7	1143.02	6347	1143.02	1013.18
1143.47	21371.8	1143.47	16407.9	1143.47	11323.4	1143.47	6349.59	1143.47	1015.93
1143.93	21375.5	1143.93	16411.7	1143.93	11326	1143.93	6355.87	1143.93	1019.79
1144.38	21379.8	1144.38	16416.8	1144.38	11333.3	1144.38	6364.93	1144.38	1023.54
1144.83	21385	1144.83	16424	1144.83	11344	1144.83	6373.48	1144.83	1027.88
1145.29	21390.5	1145.29	16431.7	1145.29	11354.5	1145.29	6382.34	1145.29	1032.8
1145.74	21396.9	1145.74	16437.9	1145.74	11361.5	1145.74	6393.87	1145.74	1037.62
1146.2	21403.8	1146.2	16440.5	1146.2	11371.3	1146.2	6398.1	1146.2	1043.12
1146.65	21407.7	1146.65	16449.6	1146.65	11378.7	1146.65	6401.64	1146.65	1050.16
1147.11	21408	1147.11	16459.1	1147.11	11383.7	1147.11	6404.78	1147.11	1058.09
1147.56	21406.6	1147.56	16471.1	1147.56	11387.7	1147.56	6406.67	1147.56	1065.58
1148.02	21406.7	1148.02	16482.9	1148.02	11387.3	1148.02	6410.99	1148.02	1073.25
1148.47	21407.3	1148.47	16494.4	1148.47	11387.5	1148.47	6413.39	1148.47	1081.73
1148.92	21408.8	1148.92	16499	1148.92	11392.1	1148.92	6410.26	1148.92	1089.39
1149.38	21410.2	1149.38	16503.5	1149.38	11399.7	1149.38	6406.42	1149.38	1096.58
1149.83	21413.7	1149.83	16506.5	1149.83	11405	1149.83	6403.79	1149.83	1103.56
1150.29	21418.5	1150.29	16510.7	1150.29	11410.8	1150.29	6406.33	1150.29	1110.66
1150.74	21422.8	1150.74	16510.2	1150.74	11412.3	1150.74	6410.24	1150.74	1118.34
1151.2	21427.6	1151.2	16511.3	1151.2	11414.4	1151.2	6417.03	1151.2	1126
1151.65	21433.8	1151.65	16513.5	1151.65	11413.6	1151.65	6423	1151.65	1134.18
1152.1	21441.9	1152.1	16522.4	1152.1	11412.4	1152.1	6426.08	1152.1	1142.64
1152.56	21452.6	1152.56	16533.8	1152.56	11410	1152.56	6429.75	1152.56	1151.49
1153.01	21463.2	1153.01	16546.7	1153.01	11411.7	1153.01	6437.02	1153.01	1159.9
1153.47	21472.9	1153.47	16555	1153.47	11415.6	1153.47	6442.06	1153.47	1169.17
1153.92	21481.2	1153.92	16563	1153.92	11419.8	1153.92	6450.25	1153.92	1178.26
1154.37	21489.8	1154.37	16567.5	1154.37	11421	1154.37	6457.82	1154.37	1186.39
1154.83	21499	1154.83	16575.8	1154.83	11422.3	1154.83	6467.12	1154.83	1194.43
1155.28	21509.5	1155.28	16583.2	1155.28	11420.2	1155.28	6481.28	1155.28	1202.19
1155.74	21519.7	1155.74	16593.8	1155.74	11418.2	1155.74	6496.48	1155.74	1210.65
1156.19	21528.6	1156.19	16606	1156.19	11417.4	1156.19	6510.07	1156.19	1218.85
1156.64	21538.7	1156.64	16613.1	1156.64	11420.7	1156.64	6525.82	1156.64	1229.05
1157.1	21547	1157.1	16615.2	1157.1	11424.6	1157.1	6534.23	1157.1	1240.92
1157.55	21553.8	1157.55	16618	1157.55	11428.5	1157.55	6541.64	1157.55	1252.88
1158	21559.9	1158	16627.3	1158	11432	1158	6552.6	1158	1265.25
1158.46	21565.4	1158.46	16642.4	1158.46	11438.2	1158.46	6561.38	1158.46	1278.39
1158.91	21570.6	1158.91	16659	1158.91	11445.2	1158.91	6569.77	1158.91	1291.42
1159.36	21575.3	1159.36	16668.5	1159.36	11454.3	1159.36	6582.74	1159.36	1303.51
1159.82	21579.5	1159.82	16666.6	1159.82	11462.2	1159.82	6589	1159.82	1315.85
1160.27	21584.1	1160.27	16663.6	1160.27	11467.6	1160.27	6592.71	1160.27	1327.58
1160.72	21587.7	1160.72	16669.7	1160.72	11475.6	1160.72	6600.21	1160.72	1337.93
1161.18	21592.1	1161.18	16680.7	1161.18	11484.5	1161.18	6609.2	1161.18	1348.86
[truncated: 6,206 more rows]

## Sheet: Figure 2b
Os/CNS		Os/CS-2		Os/CS		Os/CN		Os/C
15	15933.3	15	12375	15	14962.5	15	12787.5	15	17587.5
15.02	17933.3	15.02	12300	15.02	15900	15.02	12375	15.02	18225
15.04	17200	15.04	13125	15.04	15412.5	15.04	13762.5	15.04	19237.5
15.06	17466.7	15.06	11475	15.06	15412.5	15.06	12937.5	15.06	17512.5
15.08	17066.7	15.08	13725	15.08	15262.5	15.08	13875	15.08	19312.5
15.1	17300	15.1	13312.5	15.1	13950	15.1	13162.5	15.1	17550
15.12	18300	15.12	11775	15.12	15562.5	15.12	11700	15.12	16950
15.14	17866.7	15.14	12112.5	15.14	14400	15.14	11400	15.14	19162.5
15.16	18133.3	15.16	12000	15.16	13800	15.16	12937.5	15.16	18637.5
15.18	18933.3	15.18	12637.5	15.18	16575	15.18	12075	15.18	18600
15.2	17900	15.2	11925	15.2	15450	15.2	12412.5	15.2	17362.5
15.22	19300	15.22	12600	15.22	14737.5	15.22	12412.5	15.22	19350
15.24	17866.7	15.24	13012.5	15.24	15562.5	15.24	12000	15.24	18750
15.26	17266.7	15.26	11775	15.26	15562.5	15.26	13425	15.26	17925
15.28	17200	15.28	12525	15.28	14962.5	15.28	14212.5	15.28	16987.5
15.3	16566.7	15.3	12112.5	15.3	15150	15.3	12712.5	15.3	18375
15.32	17900	15.32	12525	15.32	16312.5	15.32	12112.5	15.32	18225
15.34	17933.3	15.34	12600	15.34	16125	15.34	13500	15.34	19162.5
15.36	16566.7	15.36	11475	15.36	14775	15.36	12375	15.36	18712.5
15.38	17633.3	15.38	13425	15.38	14737.5	15.38	12037.5	15.38	18937.5
15.4	18433.3	15.4	11625	15.4	16012.5	15.4	12600	15.4	18562.5
15.42	18000	15.42	13012.5	15.42	14887.5	15.42	11325	15.42	18900
15.44	17566.7	15.44	10575	15.44	13425	15.44	11587.5	15.44	17962.5
15.46	19833.3	15.46	11925	15.46	15675	15.46	12150	15.46	18300
15.48	16933.3	15.48	11812.5	15.48	13725	15.48	12225	15.48	17062.5
15.5	17333.3	15.5	11887.5	15.5	15675	15.5	12712.5	15.5	18862.5
15.52	16466.7	15.52	13125	15.52	14737.5	15.52	12525	15.52	19012.5
15.54	17200	15.54	12637.5	15.54	13687.5	15.54	11962.5	15.54	18187.5
15.56	17033.3	15.56	12825	15.56	14550	15.56	12900	15.56	17662.5
15.58	17333.3	15.58	12337.5	15.58	14962.5	15.58	12637.5	15.58	18337.5
15.6	17033.3	15.6	11437.5	15.6	15150	15.6	12037.5	15.6	18412.5
15.62	17000	15.62	11625	15.62	16575	15.62	11775	15.62	18150
15.64	17566.7	15.64	12675	15.64	15000	15.64	11400	15.64	18675
15.66	16833.3	15.66	11212.5	15.66	14625	15.66	13350	15.66	17475
15.68	16666.7	15.68	11250	15.68	14137.5	15.68	12300	15.68	17400
15.7	16433.3	15.7	13912.5	15.7	14737.5	15.7	11437.5	15.7	17400
15.72	17300	15.72	11437.5	15.72	15262.5	15.72	12637.5	15.72	16987.5
15.74	18200	15.74	13087.5	15.74	15450	15.74	13462.5	15.74	18937.5
15.76	17733.3	15.76	13650	15.76	15225	15.76	11887.5	15.76	18637.5
15.78	16166.7	15.78	11700	15.78	14437.5	15.78	11887.5	15.78	18562.5
15.8	17300	15.8	10912.5	15.8	15937.5	15.8	12375	15.8	17962.5
15.82	16600	15.82	12375	15.82	16350	15.82	12000	15.82	18075
15.84	17866.7	15.84	11475	15.84	15900	15.84	13087.5	15.84	17287.5
15.86	18466.7	15.86	12037.5	15.86	15487.5	15.86	12075	15.86	19275
15.88	17133.3	15.88	12787.5	15.88	13350	15.88	11400	15.88	18825
15.9	17933.3	15.9	11587.5	15.9	15750	15.9	12187.5	15.9	17850
15.92	16533.3	15.92	12675	15.92	13800	15.92	13537.5	15.92	17925
15.94	16866.7	15.94	12112.5	15.94	15450	15.94	12487.5	15.94	19687.5
15.96	17066.7	15.96	12112.5	15.96	16125	15.96	13387.5	15.96	18300
15.98	17433.3	15.98	12262.5	15.98	15262.5	15.98	13087.5	15.98	18112.5
16	17700	16	11887.5	16	15075	16	12450	16	17587.5
16.02	16700	16.02	12112.5	16.02	14737.5	16.02	12450	16.02	19125
16.04	17066.7	16.04	13050	16.04	15262.5	16.04	12937.5	16.04	17400
16.06	17333.3	16.06	11325	16.06	14587.5	16.06	12375	16.06	18562.5
16.08	16500	16.08	11287.5	16.08	15112.5	16.08	12112.5	16.08	19012.5
16.1	19066.7	16.1	12000	16.1	16125	16.1	12337.5	16.1	19237.5
16.12	17200	16.12	13050	16.12	15525	16.12	13687.5	16.12	16950
16.14	16533.3	16.14	12000	16.14	14962.5	16.14	12750	16.14	16875
16.16	17100	16.16	11025	16.16	15562.5	16.16	11737.5	16.16	18150
16.18	18466.7	16.18	10537.5	16.18	15375	16.18	12187.5	16.18	18525
16.2	18333.3	16.2	12150	16.2	14212.5	16.2	12150	16.2	18375
16.22	16366.7	16.22	12375	16.22	15375	16.22	13537.5	16.22	18862.5
16.24	16733.3	16.24	11962.5	16.24	13687.5	16.24	11475	16.24	19012.5
16.26	17333.3	16.26	13350	16.26	14625	16.26	13687.5	16.26	16425
16.28	17733.3	16.28	12000	16.28	14137.5	16.28	12450	16.28	16837.5
16.3	17233.3	16.3	12750	16.3	14662.5	16.3	11925	16.3	18225
16.32	15833.3	16.32	12600	16.32	15487.5	16.32	14212.5	16.32	18525
16.34	16666.7	16.34	11587.5	16.34	15337.5	16.34	13275	16.34	17475
16.36	17333.3	16.36	11775	16.36	15487.5	16.36	14025	16.36	18862.5
16.38	16966.7	16.38	11550	16.38	14437.5	16.38	12337.5	16.38	17212.5
16.4	16800	16.4	11587.5	16.4	14550	16.4	11625	16.4	17175
16.42	17866.7	16.42	11962.5	16.42	14512.5	16.42	11700	16.42	18712.5
16.44	17900	16.44	12787.5	16.44	15150	16.44	12112.5	16.44	17625
16.46	16466.7	16.46	12225	16.46	14100	16.46	11175	16.46	19312.5
16.48	16966.7	16.48	11587.5	16.48	15300	16.48	12112.5	16.48	18337.5
16.5	17133.3	16.5	11587.5	16.5	15150	16.5	12675	16.5	17212.5
16.52	17366.7	16.52	11850	16.52	14137.5	16.52	12637.5	16.52	16762.5
16.54	16000	16.54	11325	16.54	14962.5	16.54	11737.5	16.54	18412.5
16.56	16700	16.56	11100	16.56	14925	16.56	12637.5	16.56	18787.5
16.58	17500	16.58	11887.5	16.58	14962.5	16.58	12262.5	16.58	17550
16.6	16900	16.6	12787.5	16.6	15487.5	16.6	11587.5	16.6	17400
16.62	17466.7	16.62	12487.5	16.62	14512.5	16.62	12375	16.62	17400
16.64	17366.7	16.64	12787.5	16.64	14812.5	16.64	11175	16.64	19087.5
16.66	16866.7	16.66	10837.5	16.66	15150	16.66	13050	16.66	17250
16.68	16833.3	16.68	12487.5	16.68	16237.5	16.68	13087.5	16.68	18787.5
16.7	15900	16.7	12225	16.7	15262.5	16.7	13125	16.7	17887.5
16.72	16466.7	16.72	12112.5	16.72	15337.5	16.72	13462.5	16.72	18150
16.74	17233.3	16.74	11850	16.74	14287.5	16.74	12375	16.74	16050
16.76	18100	16.76	11137.5	16.76	14250	16.76	13012.5	16.76	18112.5
16.78	17633.3	16.78	12187.5	16.78	15600	16.78	12675	16.78	18450
16.8	17466.7	16.8	12675	16.8	15300	16.8	12975	16.8	18337.5
16.82	17000	16.82	11700	16.82	14887.5	16.82	12262.5	16.82	18375
16.84	16933.3	16.84	12675	16.84	14400	16.84	12825	16.84	18112.5
16.86	18333.3	16.86	11625	16.86	15300	16.86	13050	16.86	17250
16.88	18833.3	16.88	12075	16.88	14175	16.88	12862.5	16.88	18975
16.9	17633.3	16.9	11700	16.9	14925	16.9	12900	16.9	17700
16.92	17566.7	16.92	11962.5	16.92	14587.5	16.92	12225	16.92	18675
16.94	16866.7	16.94	12900	16.94	14737.5	16.94	12562.5	16.94	17437.5
16.96	16666.7	16.96	12187.5	16.96	14550	16.96	12675	16.96	18412.5
16.98	16666.7	16.98	11775	16.98	15300	16.98	12787.5	16.98	18037.5
17	17366.7	17	12675	17	15525	17	11625	17	17137.5
17.02	17766.7	17.02	12975	17.02	14737.5	17.02	13912.5	17.02	18750
17.04	18066.7	17.04	11775	17.04	15187.5	17.04	13012.5	17.04	17962.5
17.06	16700	17.06	11062.5	17.06	15525	17.06	12937.5	17.06	16162.5
17.08	16133.3	17.08	12712.5	17.08	15262.5	17.08	12825	17.08	18787.5
17.1	16966.7	17.1	12337.5	17.1	14775	17.1	12600	17.1	17362.5
17.12	17300	17.12	12787.5	17.12	13687.5	17.12	12862.5	17.12	17550
17.14	16566.7	17.14	12525	17.14	14512.5	17.14	13162.5	17.14	17025
17.16	17300	17.16	11737.5	17.16	14700	17.16	12000	17.16	18337.5
17.18	17333.3	17.18	12300	17.18	14812.5	17.18	13612.5	17.18	17775
17.2	16900	17.2	12337.5	17.2	15075	17.2	12037.5	17.2	18225
17.22	18166.7	17.22	12450	17.22	14287.5	17.22	12750	17.22	17850
17.24	17400	17.24	12937.5	17.24	14475	17.24	13837.5	17.24	17962.5
17.26	17300	17.26	12262.5	17.26	16275	17.26	12712.5	17.26	19087.5
17.28	17100	17.28	12000	17.28	15787.5	17.28	12600	17.28	18375
17.3	17266.7	17.3	12187.5	17.3	15450	17.3	12787.5	17.3	17475
17.32	17900	17.32	12037.5	17.32	14475	17.32	12825	17.32	18075
17.34	16633.3	17.34	11775	17.34	15337.5	17.34	13162.5	17.34	18787.5
17.36	18300	17.36	12562.5	17.36	15712.5	17.36	14437.5	17.36	18975
17.38	16166.7	17.38	12600	17.38	15037.5	17.38	11475	17.38	18487.5
17.4	17166.7	17.4	12975	17.4	13725	17.4	12225	17.4	17512.5
17.42	17633.3	17.42	9825	17.42	15412.5	17.42	13575	17.42	17850
17.44	17266.7	17.44	11437.5	17.44	15375	17.44	13350	17.44	17962.5
17.46	16633.3	17.46	13275	17.46	15825	17.46	13612.5	17.46	18937.5
17.48	17033.3	17.48	11400	17.48	13912.5	17.48	12187.5	17.48	18337.5
17.5	16933.3	17.5	12862.5	17.5	14475	17.5	13087.5	17.5	17250
17.52	16566.7	17.52	12150	17.52	14437.5	17.52	12600	17.52	17025
17.54	16566.7	17.54	10950	17.54	16875	17.54	12637.5	17.54	18037.5
17.56	17333.3	17.56	11850	17.56	16125	17.56	13725	17.56	17025
17.58	16533.3	17.58	12075	17.58	15187.5	17.58	13200	17.58	16987.5
17.6	16466.7	17.6	12000	17.6	16125	17.6	12262.5	17.6	18975
17.62	16933.3	17.62	12187.5	17.62	15112.5	17.62	11887.5	17.62	17887.5
17.64	17333.3	17.64	12262.5	17.64	15187.5	17.64	12225	17.64	18787.5
17.66	16666.7	17.66	11925	17.66	16275	17.66	12112.5	17.66	17550
17.68	16933.3	17.68	13087.5	17.68	15637.5	17.68	11925	17.68	18300
17.7	16366.7	17.7	12900	17.7	15337.5	17.7	12450	17.7	18187.5
17.72	17833.3	17.72	13162.5	17.72	14925	17.72	12975	17.72	18000
17.74	16800	17.74	12187.5	17.74	15262.5	17.74	13575	17.74	18412.5
17.76	16566.7	17.76	11962.5	17.76	15450	17.76	11025	17.76	17812.5
17.78	17666.7	17.78	12412.5	17.78	15712.5	17.78	12675	17.78	16687.5
17.8	17600	17.8	13350	17.8	15825	17.8	13725	17.8	17362.5
17.82	17333.3	17.82	13200	17.82	16012.5	17.82	13237.5	17.82	18787.5
17.84	16866.7	17.84	13162.5	17.84	15075	17.84	12825	17.84	18037.5
17.86	17800	17.86	12562.5	17.86	16800	17.86	12975	17.86	16687.5
17.88	17833.3	17.88	12300	17.88	15412.5	17.88	12525	17.88	17287.5
17.9	17433.3	17.9	11962.5	17.9	17025	17.9	13350	17.9	18675
17.92	18266.7	17.92	11287.5	17.92	16050	17.92	11700	17.92	18787.5
17.94	17766.7	17.94	12300	17.94	15975	17.94	12675	17.94	17887.5
17.96	17866.7	17.96	12975	17.96	15150	17.96	12187.5	17.96	17100
17.98	17766.7	17.98	12562.5	17.98	15262.5	17.98	12075	17.98	18187.5
18	17966.7	18	12712.5	18	15375	18	12000	18	18075
18.02	17600	18.02	12750	18.02	15000	18.02	12487.5	18.02	19725
18.04	16633.3	18.04	12937.5	18.04	15037.5	18.04	13200	18.04	18525
18.06	17433.3	18.06	11737.5	18.06	17250	18.06	13012.5	18.06	18937.5
18.08	18366.7	18.08	13050	18.08	16725	18.08	13500	18.08	19537.5
18.1	19433.3	18.1	11812.5	18.1	17850	18.1	12750	18.1	18637.5
18.12	18133.3	18.12	12112.5	18.12	15975	18.12	12787.5	18.12	18637.5
18.14	18333.3	18.14	12712.5	18.14	16050	18.14	12712.5	18.14	18262.5
18.16	17733.3	18.16	12225	18.16	15075	18.16	12600	18.16	18262.5
18.18	16900	18.18	12412.5	18.18	14550	18.18	12412.5	18.18	18112.5
18.2	18733.3	18.2	13650	18.2	15787.5	18.2	12187.5	18.2	18525
18.22	18633.3	18.22	11512.5	18.22	14887.5	18.22	12112.5	18.22	19500
18.24	18900	18.24	12300	18.24	15900	18.24	12075	18.24	19575
18.26	18500	18.26	12637.5	18.26	16425	18.26	12487.5	18.26	19462.5
18.28	18133.3	18.28	13837.5	18.28	16762.5	18.28	13237.5	18.28	19050
18.3	19400	18.3	13312.5	18.3	17812.5	18.3	12225	18.3	21487.5
18.32	20500	18.32	12525	18.32	19462.5	18.32	12787.5	18.32	19725
18.34	20266.7	18.34	12150	18.34	17287.5	18.34	12825	18.34	20662.5
18.36	21066.7	18.36	12075	18.36	18000	18.36	14212.5	18.36	21450
18.38	20566.7	18.38	12712.5	18.38	18787.5	18.38	12487.5	18.38	21187.5
18.4	20766.7	18.4	12900	18.4	17550	18.4	11737.5	18.4	20625
18.42	20133.3	18.42	13725	18.42	16575	18.42	12300	18.42	19612.5
18.44	18866.7	18.44	12825	18.44	17362.5	18.44	12562.5	18.44	19237.5
18.46	18766.7	18.46	11925	18.46	16200	18.46	13837.5	18.46	20137.5
18.48	18800	18.48	11362.5	18.48	17587.5	18.48	12787.5	18.48	18600
18.5	19533.3	18.5	12562.5	18.5	15825	18.5	12375	18.5	19162.5
18.52	18100	18.52	12637.5	18.52	16837.5	18.52	13050	18.52	19200
18.54	19400	18.54	11400	18.54	16275	18.54	12562.5	18.54	18075
18.56	17766.7	18.56	13162.5	18.56	16387.5	18.56	13050	18.56	20137.5
18.58	17333.3	18.58	12637.5	18.58	16612.5	18.58	13312.5	18.58	18937.5
18.6	17300	18.6	12487.5	18.6	15825	18.6	13125	18.6	19125
18.62	17533.3	18.62	12900	18.62	17212.5	18.62	13275	18.62	18787.5
18.64	17566.7	18.64	12000	18.64	16950	18.64	12787.5	18.64	17925
18.66	16900	18.66	12825	18.66	16275	18.66	13237.5	18.66	19387.5
18.68	17833.3	18.68	13162.5	18.68	14962.5	18.68	13387.5	18.68	20850
18.7	16900	18.7	12000	18.7	15862.5	18.7	14025	18.7	18862.5
18.72	18133.3	18.72	12412.5	18.72	16837.5	18.72	13500	18.72	18525
18.74	16666.7	18.74	13350	18.74	15825	18.74	13725	18.74	19237.5
18.76	19333.3	18.76	12712.5	18.76	14737.5	18.76	13350	18.76	17700
18.78	17433.3	18.78	12562.5	18.78	15712.5	18.78	13050	18.78	18300
18.8	17766.7	18.8	13125	18.8	14962.5	18.8	13125	18.8	18787.5
18.82	16966.7	18.82	12450	18.82	17250	18.82	13200	18.82	18937.5
18.84	16866.7	18.84	12750	18.84	15900	18.84	13237.5	18.84	18037.5
18.86	18300	18.86	11925	18.86	16800	18.86	13875	18.86	19200
18.88	18700	18.88	12150	18.88	15562.5	18.88	13162.5	18.88	18150
18.9	17833.3	18.9	13275	18.9	16912.5	18.9	12337.5	18.9	18412.5
18.92	17333.3	18.92	13575	18.92	16087.5	18.92	13050	18.92	20212.5
18.94	17166.7	18.94	12900	18.94	15337.5	18.94	14362.5	18.94	19050
18.96	16966.7	18.96	13725	18.96	15525	18.96	13050	18.96	18262.5
18.98	17900	18.98	12300	18.98	15412.5	18.98	13725	18.98	18112.5
19	18266.7	19	13237.5	19	15750	19	13912.5	19	19425
19.02	17633.3	19.02	13500	19.02	17287.5	19.02	14175	19.02	17812.5
19.04	16866.7	19.04	12937.5	19.04	16387.5	19.04	13950	19.04	17137.5
19.06	17066.7	19.06	13387.5	19.06	17325	19.06	13012.5	19.06	17362.5
19.08	16833.3	19.08	12787.5	19.08	16012.5	19.08	12750	19.08	19312.5
19.1	17633.3	19.1	13200	19.1	15112.5	19.1	13012.5	19.1	18637.5
19.12	17300	19.12	11550	19.12	16312.5	19.12	12412.5	19.12	19050
19.14	17433.3	19.14	12525	19.14	15900	19.14	13462.5	19.14	18225
19.16	17033.3	19.16	12225	19.16	15975	19.16	12712.5	19.16	19837.5
19.18	16600	19.18	12450	19.18	15187.5	19.18	13425	19.18	18375
19.2	18000	19.2	12450	19.2	15750	19.2	12412.5	19.2	19387.5
19.22	17566.7	19.22	12487.5	19.22	16275	19.22	12712.5	19.22	17475
19.24	17500	19.24	12412.5	19.24	17512.5	19.24	13575	19.24	19162.5
19.26	17866.7	19.26	11512.5	19.26	17212.5	19.26	14287.5	19.26	18900
19.28	17266.7	19.28	13237.5	19.28	15862.5	19.28	12337.5	19.28	18975
19.3	18366.7	19.3	13762.5	19.3	16687.5	19.3	13012.5	19.3	21150
19.32	17466.7	19.32	12862.5	19.32	16575	19.32	13200	19.32	20812.5
19.34	17666.7	19.34	12937.5	19.34	15900	19.34	15300	19.34	20737.5
19.36	17666.7	19.36	12825	19.36	17250	19.36	15262.5	19.36	19200
19.38	18533.3	19.38	13275	19.38	16387.5	19.38	14625	19.38	20137.5
19.4	18200	19.4	12825	19.4	15037.5	19.4	13950	19.4	19950
19.42	17266.7	19.42	12300	19.42	17025	19.42	13237.5	19.42	19762.5
19.44	17133.3	19.44	14175	19.44	16800	19.44	13762.5	19.44	19012.5
19.46	17166.7	19.46	12412.5	19.46	15862.5	19.46	13462.5	19.46	19987.5
19.48	18666.7	19.48	13200	19.48	16575	19.48	13575	19.48	19312.5
19.5	18400	19.5	12975	19.5	16762.5	19.5	15412.5	19.5	19050
19.52	18133.3	19.52	11887.5	19.52	17812.5	19.52	13687.5	19.52	19462.5
19.54	17500	19.54	13050	19.54	16350	19.54	14100	19.54	20287.5
19.56	18200	19.56	12187.5	19.56	16387.5	19.56	13275	19.56	20962.5
19.58	18166.7	19.58	14137.5	19.58	18937.5	19.58	13687.5	19.58	18937.5
19.6	19200	19.6	11962.5	19.6	16987.5	19.6	13687.5	19.6	19612.5
19.62	18666.7	19.62	13275	19.62	16425	19.62	12375	19.62	19312.5
19.64	18166.7	19.64	13237.5	19.64	16912.5	19.64	12937.5	19.64	18750
19.66	17966.7	19.66	12937.5	19.66	15562.5	19.66	13237.5	19.66	18487.5
19.68	19300	19.68	14437.5	19.68	16125	19.68	13050	19.68	19687.5
19.7	18200	19.7	13387.5	19.7	16837.5	19.7	13800	19.7	18937.5
19.72	18533.3	19.72	13275	19.72	16837.5	19.72	14250	19.72	19125
19.74	18766.7	19.74	13275	19.74	15637.5	19.74	12975	19.74	18675
19.76	17700	19.76	12862.5	19.76	17737.5	19.76	13500	19.76	19087.5
19.78	18500	19.78	12450	19.78	15150	19.78	13912.5	19.78	18450
19.8	18366.7	19.8	13912.5	19.8	17250	19.8	13950	19.8	18900
19.82	17900	19.82	14137.5	19.82	17137.5	19.82	13762.5	19.82	19275
19.84	17733.3	19.84	12750	19.84	16275	19.84	13912.5	19.84	20962.5
19.86	18233.3	19.86	13350	19.86	16200	19.86	13050	19.86	19425
19.88	17533.3	19.88	12675	19.88	17737.5	19.88	15187.5	19.88	20250
19.9	18400	19.9	14400	19.9	16462.5	19.9	13312.5	19.9	19162.5
19.92	19066.7	19.92	13912.5	19.92	17925	19.92	14212.5	19.92	18300
19.94	17100	19.94	14400	19.94	17287.5	19.94	14475	19.94	20175
19.96	17400	19.96	13237.5	19.96	17662.5	19.96	14175	19.96	19725
19.98	17633.3	19.98	13275	19.98	17137.5	19.98	13575	19.98	19387.5
20	18400	20	12525	20	17362.5	20	13650	20	19575
20.02	18200	20.02	12862.5	20.02	17400	20.02	13012.5	20.02	18450
20.04	16933.3	20.04	13425	20.04	16200	20.04	13837.5	20.04	19687.5
20.06	19133.3	20.06	13162.5	20.06	17925	20.06	14550	20.06	18525
20.08	17866.7	20.08	12937.5	20.08	16162.5	20.08	12075	20.08	19312.5
20.1	17766.7	20.1	12300	20.1	16575	20.1	15750	20.1	19687.5
20.12	17966.7	20.12	13312.5	20.12	18637.5	20.12	13500	20.12	20287.5
20.14	18100	20.14	14287.5	20.14	18150	20.14	14137.5	20.14	19762.5
20.16	18833.3	20.16	12750	20.16	17175	20.16	14550	20.16	20025
20.18	18400	20.18	13837.5	20.18	17175	20.18	14212.5	20.18	19950
20.2	19133.3	20.2	13462.5	20.2	17325	20.2	13800	20.2	19650
20.22	18200	20.22	13687.5	20.22	17887.5	20.22	14362.5	20.22	18975
20.24	18700	20.24	12825	20.24	19275	20.24	13125	20.24	19612.5
20.26	19100	20.26	14437.5	20.26	16912.5	20.26	13725	20.26	20662.5
20.28	18233.3	20.28	12937.5	20.28	17025	20.28	15262.5	20.28	18675
20.3	18700	20.3	13762.5	20.3	16762.5	20.3	13575	20.3	21000
20.32	19433.3	20.32	13725	20.32	17062.5	20.32	14100	20.32	20850
20.34	19300	20.34	14137.5	20.34	17062.5	20.34	13312.5	20.34	19012.5
20.36	17833.3	20.36	12525	20.36	17850	20.36	16725	20.36	18975
20.38	18600	20.38	13687.5	20.38	16950	20.38	13425	20.38	19462.5
20.4	19433.3	20.4	13012.5	20.4	17212.5	20.4	14250	20.4	18825
20.42	17200	20.42	13650	20.42	17700	20.42	13575	20.42	20962.5
20.44	17633.3	20.44	13537.5	20.44	18150	20.44	14887.5	20.44	19837.5
20.46	18666.7	20.46	13837.5	20.46	17100	20.46	14737.5	20.46	20587.5
20.48	17933.3	20.48	13687.5	20.48	18300	20.48	14662.5	20.48	20100
20.5	17566.7	20.5	12750	20.5	17700	20.5	14887.5	20.5	21075
20.52	18600	20.52	14362.5	20.52	15675	20.52	14887.5	20.52	19950
20.54	17700	20.54	13837.5	20.54	17587.5	20.54	14400	20.54	18975
20.56	18266.7	20.56	13875	20.56	16125	20.56	14625	20.56	20925
20.58	18333.3	20.58	14362.5	20.58	18637.5	20.58	15637.5	20.58	19387.5
20.6	19200	20.6	12862.5	20.6	18075	20.6	14437.5	20.6	21150
20.62	18433.3	20.62	13500	20.62	17737.5	20.62	14137.5	20.62	19125
20.64	19033.3	20.64	13612.5	20.64	17512.5	20.64	14962.5	20.64	20287.5
20.66	19766.7	20.66	13650	20.66	16687.5	20.66	15225	20.66	19462.5
20.68	18533.3	20.68	12637.5	20.68	15562.5	20.68	14062.5	20.68	20137.5
20.7	19300	20.7	14062.5	20.7	17737.5	20.7	14287.5	20.7	20475
20.72	19200	20.72	14737.5	20.72	16912.5	20.72	14025	20.72	20737.5
20.74	19200	20.74	15300	20.74	16762.5	20.74	14025	20.74	20962.5
20.76	18466.7	20.76	13837.5	20.76	17100	20.76	15450	20.76	20250
20.78	18633.3	20.78	14025	20.78	18675	20.78	15262.5	20.78	22050
20.8	18766.7	20.8	13575	20.8	17325	20.8	13725	20.8	21075
20.82	19600	20.82	12862.5	20.82	17775	20.82	14325	20.82	20437.5
20.84	18266.7	20.84	13575	20.84	18112.5	20.84	13575	20.84	21112.5
20.86	17566.7	20.86	14137.5	20.86	17887.5	20.86	15037.5	20.86	19425
20.88	18266.7	20.88	14812.5	20.88	17662.5	20.88	13537.5	20.88	19312.5
20.9	17800	20.9	15600	20.9	18562.5	20.9	13987.5	20.9	20475
20.92	18633.3	20.92	13687.5	20.92	18900	20.92	13537.5	20.92	19650
20.94	18100	20.94	13762.5	20.94	17925	20.94	14287.5	20.94	21112.5
20.96	19000	20.96	14437.5	20.96	17925	20.96	13987.5	20.96	20550
20.98	19700	20.98	13800	20.98	19387.5	20.98	16012.5	20.98	20700
21	19366.7	21	13500	21	18712.5	21	14325	21	21937.5
21.02	20233.3	21.02	14025	21.02	18525	21.02	14212.5	21.02	21412.5
21.04	19700	21.04	15225	21.04	18337.5	21.04	15375	21.04	22350
21.06	19600	21.06	14400	21.06	17250	21.06	15975	21.06	21262.5
21.08	17600	21.08	15300	21.08	17775	21.08	14250	21.08	20587.5
21.1	18433.3	21.1	14775	21.1	18000	21.1	14512.5	21.1	20250
21.12	19566.7	21.12	15150	21.12	19125	21.12	14662.5	21.12	21525
21.14	18966.7	21.14	14212.5	21.14	17775	21.14	14887.5	21.14	21075
21.16	18500	21.16	12712.5	21.16	17400	21.16	14625	21.16	20550
21.18	18200	21.18	15300	21.18	19200	21.18	15637.5	21.18	20887.5
21.2	19033.3	21.2	14212.5	21.2	18187.5	21.2	15000	21.2	20512.5
21.22	18700	21.22	13425	21.22	18337.5	21.22	15150	21.22	20812.5
21.24	20066.7	21.24	14400	21.24	18487.5	21.24	15337.5	21.24	20212.5
21.26	18833.3	21.26	14287.5	21.26	17175	21.26	15375	21.26	21825
21.28	19266.7	21.28	15187.5	21.28	17887.5	21.28	14287.5	21.28	20475
21.3	19733.3	21.3	14475	21.3	17925	21.3	14962.5	21.3	20400
21.32	18066.7	21.32	15075	21.32	18450	21.32	15337.5	21.32	20512.5
21.34	18333.3	21.34	14437.5	21.34	19462.5	21.34	14062.5	21.34	20062.5
21.36	19900	21.36	13537.5	21.36	18075	21.36	15225	21.36	20850
21.38	18700	21.38	14025	21.38	20400	21.38	14962.5	21.38	20700
21.4	19800	21.4	14325	21.4	19275	21.4	14850	21.4	21375
21.42	20233.3	21.42	14850	21.42	17400	21.42	15187.5	21.42	22050
21.44	19400	21.44	14812.5	21.44	18337.5	21.44	15150	21.44	21487.5
21.46	19066.7	21.46	13987.5	21.46	16912.5	21.46	15750	21.46	20775
21.48	20100	21.48	14962.5	21.48	18037.5	21.48	16012.5	21.48	20925
21.5	20300	21.5	15000	21.5	17962.5	21.5	15900	21.5	22237.5
21.52	19100	21.52	14662.5	21.52	18262.5	21.52	14437.5	21.52	21450
21.54	19700	21.54	14550	21.54	19462.5	21.54	15187.5	21.54	21187.5
21.56	19700	21.56	14475	21.56	17737.5	21.56	14812.5	21.56	21187.5
21.58	20033.3	21.58	13800	21.58	19612.5	21.58	15225	21.58	21600
21.6	19200	21.6	15262.5	21.6	18750	21.6	15525	21.6	20250
21.62	19100	21.62	15112.5	21.62	17550	21.62	15000	21.62	20212.5
21.64	18700	21.64	15225	21.64	18300	21.64	14775	21.64	21862.5
21.66	19500	21.66	13875	21.66	17362.5	21.66	15075	21.66	20812.5
21.68	18933.3	21.68	15337.5	21.68	19012.5	21.68	15937.5	21.68	20962.5
21.7	20100	21.7	15150	21.7	19500	21.7	15375	21.7	21937.5
21.72	19066.7	21.72	14512.5	21.72	18975	21.72	16912.5	21.72	21525
21.74	21266.7	21.74	14137.5	21.74	19725	21.74	15037.5	21.74	21937.5
21.76	19300	21.76	14250	21.76	19425	21.76	14400	21.76	21300
21.78	20400	21.78	14700	21.78	20100	21.78	15187.5	21.78	20625
21.8	19633.3	21.8	15487.5	21.8	20137.5	21.8	16050	21.8	21675
21.82	20233.3	21.82	15037.5	21.82	19800	21.82	14475	21.82	22012.5
21.84	18766.7	21.84	16012.5	21.84	19612.5	21.84	14587.5	21.84	20887.5
21.86	19100	21.86	15712.5	21.86	19500	21.86	15262.5	21.86	20175
21.88	19966.7	21.88	15112.5	21.88	19425	21.88	17025	21.88	21112.5
21.9	19866.7	21.9	15487.5	21.9	20175	21.9	17025	21.9	23550
21.92	19066.7	21.92	16425	21.92	20512.5	21.92	15075	21.92	22462.5
21.94	20133.3	21.94	14100	21.94	18637.5	21.94	15037.5	21.94	21037.5
21.96	20333.3	21.96	14700	21.96	20062.5	21.96	15487.5	21.96	21487.5
21.98	19866.7	21.98	15225	21.98	19387.5	21.98	16050	21.98	22462.5
22	19700	22	14962.5	22	19762.5	22	15600	22	22875
22.02	19366.7	22.02	14850	22.02	20100	22.02	16200	22.02	24075
22.04	18800	22.04	14887.5	22.04	19612.5	22.04	15937.5	22.04	22425
22.06	20033.3	22.06	13950	22.06	21187.5	22.06	16162.5	22.06	24225
22.08	20000	22.08	15262.5	22.08	20400	22.08	16575	22.08	21450
22.1	21633.3	22.1	15112.5	22.1	19237.5	22.1	15300	22.1	21975
22.12	19533.3	22.12	15862.5	22.12	20400	22.12	16500	22.12	21675
22.14	19733.3	22.14	16275	22.14	20512.5	22.14	15675	22.14	22837.5
22.16	19366.7	22.16	14437.5	22.16	19087.5	22.16	15525	22.16	21787.5
22.18	19000	22.18	14362.5	22.18	19162.5	22.18	16237.5	22.18	23137.5
22.2	20633.3	22.2	15075	22.2	18937.5	22.2	14775	22.2	23437.5
22.22	20933.3	22.22	15525	22.22	21262.5	22.22	17287.5	22.22	22875
22.24	19000	22.24	15787.5	22.24	20212.5	22.24	15825	22.24	22537.5
22.26	20033.3	22.26	16087.5	22.26	20587.5	22.26	15937.5	22.26	21862.5
22.28	21033.3	22.28	14812.5	22.28	21037.5	22.28	16537.5	22.28	21825
22.3	19133.3	22.3	16200	22.3	21075	22.3	16687.5	22.3	21412.5
22.32	19433.3	22.32	14925	22.32	19950	22.32	17587.5	22.32	21975
22.34	20466.7	22.34	14400	22.34	20550	22.34	16312.5	22.34	21487.5
22.36	18800	22.36	15675	22.36	20700	22.36	15787.5	22.36	21525
22.38	21633.3	22.38	15825	22.38	21300	22.38	16050	22.38	21975
22.4	20766.7	22.4	14962.5	22.4	18787.5	22.4	16312.5	22.4	22087.5
22.42	20000	22.42	14287.5	22.42	19762.5	22.42	15900	22.42	23475
22.44	20100	22.44	14887.5	22.44	19050	22.44	16162.5	22.44	21862.5
22.46	20333.3	22.46	16125	22.46	19800	22.46	16312.5	22.46	22950
22.48	18933.3	22.48	15262.5	22.48	20400	22.48	16575	22.48	23550
22.5	20300	22.5	15675	22.5	23062.5	22.5	15712.5	22.5	22950
22.52	20833.3	22.52	15862.5	22.52	19912.5	22.52	16012.5	22.52	22312.5
22.54	20900	22.54	16462.5	22.54	19650	22.54	15787.5	22.54	22725
22.56	20566.7	22.56	14962.5	22.56	20025	22.56	17175	22.56	23812.5
22.58	19666.7	22.58	15000	22.58	19162.5	22.58	17025	22.58	21862.5
22.6	19600	22.6	14812.5	22.6	21112.5	22.6	17925	22.6	23175
22.62	20366.7	22.62	15412.5	22.62	20437.5	22.62	16125	22.62	24150
22.64	20433.3	22.64	15675	22.64	20625	22.64	16575	22.64	23362.5
22.66	21766.7	22.66	15412.5	22.66	21262.5	22.66	16950	22.66	22987.5
22.68	20866.7	22.68	13912.5	22.68	21075	22.68	16500	22.68	23512.5
22.7	19733.3	22.7	15337.5	22.7	20437.5	22.7	16125	22.7	23775
22.72	18500	22.72	15712.5	22.72	19762.5	22.72	18487.5	22.72	23512.5
22.74	21866.7	22.74	16762.5	22.74	20137.5	22.74	16650	22.74	22650
22.76	21133.3	22.76	15262.5	22.76	20100	22.76	18112.5	22.76	24450
22.78	21100	22.78	15375	22.78	20062.5	22.78	16987.5	22.78	23100
22.8	20333.3	22.8	16350	22.8	20962.5	22.8	17962.5	22.8	24450
22.82	20433.3	22.82	15262.5	22.82	20625	22.82	16050	22.82	24675
22.84	21766.7	22.84	14700	22.84	21637.5	22.84	16537.5	22.84	24562.5
22.86	20533.3	22.86	15375	22.86	22050	22.86	17287.5	22.86	23737.5
22.88	20700	22.88	16312.5	22.88	21262.5	22.88	16537.5	22.88	24150
22.9	21666.7	22.9	15562.5	22.9	19462.5	22.9	17925	22.9	22312.5
22.92	20633.3	22.92	15600	22.92	20962.5	22.92	17325	22.92	23812.5
22.94	21433.3	22.94	16200	22.94	21112.5	22.94	16912.5	22.94	25537.5
22.96	20766.7	22.96	16200	22.96	22875	22.96	17062.5	22.96	23925
22.98	20800	22.98	16425	22.98	21300	22.98	17250	22.98	24037.5
23	21933.3	23	15675	23	20925	23	16987.5	23	23137.5
23.02	21333.3	23.02	15225	23.02	21262.5	23.02	15600	23.02	22762.5
23.04	21766.7	23.04	15600	23.04	21600	23.04	15600	23.04	24637.5
23.06	22266.7	23.06	15825	23.06	21750	23.06	17250	23.06	24150
23.08	20366.7	23.08	15225	23.08	21337.5	23.08	18225	23.08	23325
23.1	21466.7	23.1	15975	23.1	21712.5	23.1	18000	23.1	23062.5
23.12	22133.3	23.12	16387.5	23.12	21562.5	23.12	16500	23.12	21487.5
23.14	20833.3	23.14	16275	23.14	21487.5	23.14	17100	23.14	23625
23.16	22433.3	23.16	16012.5	23.16	22762.5	23.16	16312.5	23.16	23175
23.18	22166.7	23.18	14175	23.18	22312.5	23.18	17250	23.18	24787.5
23.2	22366.7	23.2	14737.5	23.2	20587.5	23.2	18412.5	23.2	23662.5
23.22	20100	23.22	15750	23.22	21487.5	23.22	18037.5	23.22	23550
23.24	21266.7	23.24	16350	23.24	21750	23.24	16612.5	23.24	23025
23.26	21266.7	23.26	16575	23.26	23212.5	23.26	16162.5	23.26	23325
23.28	21566.7	23.28	14850	23.28	23250	23.28	18000	23.28	22800
23.3	20600	23.3	14625	23.3	20550	23.3	17962.5	23.3	24037.5
23.32	22233.3	23.32	15787.5	23.32	20887.5	23.32	18825	23.32	23550
23.34	21266.7	23.34	15600	23.34	22950	23.34	18037.5	23.34	24787.5
23.36	22200	23.36	15112.5	23.36	21712.5	23.36	17137.5	23.36	23062.5
23.38	21733.3	23.38	17512.5	23.38	22125	23.38	16275	23.38	24112.5
23.4	20766.7	23.4	15937.5	23.4	20287.5	23.4	17962.5	23.4	25237.5
23.42	21533.3	23.42	16875	23.42	22012.5	23.42	15975	23.42	22650
23.44	21300	23.44	15262.5	23.44	20587.5	23.44	18187.5	23.44	24637.5
23.46	20566.7	23.46	16800	23.46	21600	23.46	17850	23.46	23625
23.48	21800	23.48	16762.5	23.48	23737.5	23.48	18037.5	23.48	24637.5
23.5	22366.7	23.5	16575	23.5	22275	23.5	15862.5	23.5	25087.5
23.52	20633.3	23.52	15337.5	23.52	22200	23.52	17887.5	23.52	24937.5
23.54	21733.3	23.54	17025	23.54	21375	23.54	16875	23.54	25462.5
23.56	24033.3	23.56	16425	23.56	22500	23.56	17662.5	23.56	24075
23.58	22100	23.58	16350	23.58	20550	23.58	18225	23.58	22350
23.6	20466.7	23.6	17287.5	23.6	21675	23.6	17587.5	23.6	23475
23.62	21633.3	23.62	16462.5	23.62	22875	23.62	16987.5	23.62	24187.5
23.64	21966.7	23.64	16987.5	23.64	22837.5	23.64	16800	23.64	24525
23.66	21933.3	23.66	16575	23.66	21975	23.66	17737.5	23.66	23625
23.68	20966.7	23.68	16875	23.68	21937.5	23.68	17625	23.68	23775
23.7	22166.7	23.7	16612.5	23.7	22050	23.7	18525	23.7	25200
23.72	20433.3	23.72	16087.5	23.72	20437.5	23.72	16762.5	23.72	23737.5
23.74	21700	23.74	16237.5	23.74	23025	23.74	16837.5	23.74	22687.5
23.76	21900	23.76	15450	23.76	22537.5	23.76	17287.5	23.76	25312.5
23.78	22833.3	23.78	16762.5	23.78	21412.5	23.78	17325	23.78	25762.5
23.8	22866.7	23.8	17212.5	23.8	22650	23.8	17625	23.8	26362.5
23.82	21133.3	23.82	16725	23.82	22350	23.82	16612.5	23.82	25875
23.84	21833.3	23.84	16162.5	23.84	22125	23.84	16950	23.84	25312.5
23.86	21900	23.86	16275	23.86	22837.5	23.86	17437.5	23.86	24225
23.88	20633.3	23.88	15637.5	23.88	22575	23.88	16575	23.88	24600
23.9	22366.7	23.9	16875	23.9	22125	23.9	16425	23.9	26587.5
23.92	21966.7	23.92	15825	23.92	23325	23.92	17400	23.92	23850
23.94	21000	23.94	15525	23.94	21937.5	23.94	17587.5	23.94	24862.5
23.96	21900	23.96	17737.5	23.96	23287.5	23.96	17925	23.96	25312.5
23.98	22033.3	23.98	15225	23.98	22537.5	23.98	16650	23.98	24675
24	21666.7	24	16650	24	23362.5	24	18075	24	24487.5
24.02	21866.7	24.02	16537.5	24.02	22462.5	24.02	18525	24.02	23175
24.04	23833.3	24.04	16837.5	24.04	21637.5	24.04	18637.5	24.04	24562.5
24.06	22266.7	24.06	17625	24.06	23137.5	24.06	18112.5	24.06	26250
24.08	21966.7	24.08	17812.5	24.08	22612.5	24.08	18037.5	24.08	25687.5
24.1	21100	24.1	15937.5	24.1	21975	24.1	18825	24.1	23662.5
24.12	22100	24.12	16875	24.12	22312.5	24.12	17287.5	24.12	27562.5
24.14	22433.3	24.14	17175	24.14	22125	24.14	17325	24.14	25237.5
24.16	21566.7	24.16	17437.5	24.16	21525	24.16	17812.5	24.16	25087.5
24.18	22333.3	24.18	17212.5	24.18	21825	24.18	15937.5	24.18	24375
24.2	21200	24.2	16725	24.2	21150	24.2	19500	24.2	25312.5
24.22	22300	24.22	18450	24.22	22725	24.22	17475	24.22	25050
24.24	22200	24.24	17550	24.24	22012.5	24.24	18075	24.24	23962.5
24.26	22233.3	24.26	16687.5	24.26	23587.5	24.26	18412.5	24.26	23700
24.28	21600	24.28	16800	24.28	21487.5	24.28	17625	24.28	26475
24.3	21333.3	24.3	16050	24.3	23362.5	24.3	17512.5	24.3	25087.5
24.32	22700	24.32	16800	24.32	22387.5	24.32	18000	24.32	25200
24.34	22000	24.34	17287.5	24.34	22125	24.34	17325	24.34	24112.5
24.36	23366.7	24.36	16950	24.36	22800	24.36	18750	24.36	24975
24.38	20700	24.38	17550	24.38	22650	24.38	19050	24.38	23887.5
24.4	21633.3	24.4	16950	24.4	23100	24.4	18787.5	24.4	24600
24.42	20733.3	24.42	16875	24.42	23475	24.42	18600	24.42	26962.5
24.44	22733.3	24.44	17662.5	24.44	23737.5	24.44	17662.5	24.44	25162.5
24.46	20333.3	24.46	17100	24.46	23325	24.46	18112.5	24.46	24600
24.48	21800	24.48	16425	24.48	21637.5	24.48	18712.5	24.48	24037.5
24.5	22400	24.5	17437.5	24.5	22312.5	24.5	18825	24.5	24262.5
24.52	22300	24.52	16012.5	24.52	22875	24.52	18150	24.52	25612.5
24.54	21866.7	24.54	17512.5	24.54	22462.5	24.54	18075	24.54	25650
24.56	23366.7	24.56	19012.5	24.56	22125	24.56	17700	24.56	26325
24.58	23400	24.58	17175	24.58	21375	24.58	18412.5	24.58	26175
24.6	23300	24.6	15900	24.6	22650	24.6	17100	24.6	25912.5
24.62	20966.7	24.62	17775	24.62	22125	24.62	19200	24.62	24337.5
24.64	22066.7	24.64	16012.5	24.64	23512.5	24.64	18750	24.64	26212.5
24.66	22466.7	24.66	17362.5	24.66	22500	24.66	18337.5	24.66	25762.5
24.68	20966.7	24.68	18262.5	24.68	24262.5	24.68	17812.5	24.68	25762.5
24.7	21833.3	24.7	16162.5	24.7	22162.5	24.7	17325	24.7	26250
24.72	22200	24.72	16687.5	24.72	22500	24.72	17400	24.72	25612.5
24.74	21966.7	24.74	17625	24.74	24187.5	24.74	18750	24.74	25387.5
24.76	20733.3	24.76	16650	24.76	22875	24.76	17700	24.76	24225
24.78	21766.7	24.78	18450	24.78	24037.5	24.78	17287.5	24.78	25612.5
24.8	21700	24.8	16725	24.8	22612.5	24.8	18037.5	24.8	26062.5
24.82	21700	24.82	16200	24.82	24562.5	24.82	18000	24.82	25312.5
24.84	22666.7	24.84	17175	24.84	22162.5	24.84	18675	24.84	26100
24.86	21766.7	24.86	16687.5	24.86	21637.5	24.86	17362.5	24.86	25537.5
24.88	23333.3	24.88	15787.5	24.88	22537.5	24.88	18562.5	24.88	23812.5
24.9	22966.7	24.9	18037.5	24.9	21975	24.9	18075	24.9	26437.5
24.92	22433.3	24.92	17025	24.92	22912.5	24.92	17962.5	24.92	25612.5
24.94	21600	24.94	17025	24.94	23662.5	24.94	16837.5	24.94	25462.5
24.96	21100	24.96	16800	24.96	23587.5	24.96	19425	24.96	23962.5
24.98	21200	24.98	16237.5	24.98	22650	24.98	18112.5	24.98	24225
25	21166.7	25	15787.5	25	22612.5	25	18750	25	25950
25.02	22566.7	25.02	16350	25.02	21300	25.02	19950	25.02	26400
25.04	21933.3	25.04	17362.5	25.04	21150	25.04	17737.5	25.04	23437.5
25.06	22766.7	25.06	17737.5	25.06	23175	25.06	18937.5	25.06	26325
25.08	22666.7	25.08	17550	25.08	22425	25.08	17550	25.08	25687.5
25.1	22866.7	25.1	17100	25.1	22837.5	25.1	18600	25.1	24975
25.12	22233.3	25.12	17362.5	25.12	22087.5	25.12	19087.5	25.12	24787.5
25.14	22766.7	25.14	19200	25.14	23775	25.14	18262.5	25.14	24862.5
25.16	21766.7	25.16	15637.5	25.16	21825	25.16	18787.5	25.16	25200
25.18	20966.7	25.18	17100	25.18	21187.5	25.18	17400	25.18	25837.5
25.2	22133.3	25.2	18525	25.2	22387.5	25.2	17925	25.2	23737.5
25.22	21833.3	25.22	16125	25.22	21750	25.22	18862.5	25.22	26325
25.24	20833.3	25.24	16125	25.24	21225	25.24	19275	25.24	25387.5
25.26	21833.3	25.26	16237.5	25.26	21525	25.26	18937.5	25.26	24262.5
25.28	22033.3	25.28	17325	25.28	21000	25.28	18112.5	25.28	25087.5
25.3	22866.7	25.3	17062.5	25.3	21787.5	25.3	18225	25.3	24112.5
25.32	22466.7	25.32	18562.5	25.32	22500	25.32	17100	25.32	24375
25.34	20800	25.34	15975	25.34	22875	25.34	19050	25.34	25762.5
25.36	22733.3	25.36	15862.5	25.36	22800	25.36	17625	25.36	24525
25.38	22433.3	25.38	16987.5	25.38	23587.5	25.38	18712.5	25.38	24262.5
25.4	22133.3	25.4	15525	25.4	23137.5	25.4	17437.5	25.4	24525
25.42	22633.3	25.42	18112.5	25.42	22800	25.42	17437.5	25.42	24637.5
25.44	21366.7	25.44	17287.5	25.44	20812.5	25.44	17775	25.44	24600
25.46	22033.3	25.46	15787.5	25.46	22087.5	25.46	18787.5	25.46	25912.5
25.48	21300	25.48	17100	25.48	21825	25.48	17962.5	25.48	25387.5
25.5	21566.7	25.5	17100	25.5	22500	25.5	18675	25.5	26137.5
25.52	21033.3	25.52	16125	25.52	21750	25.52	19950	25.52	25125
25.54	21833.3	25.54	17850	25.54	20850	25.54	17662.5	25.54	24900
25.56	20666.7	25.56	18112.5	25.56	21412.5	25.56	17325	25.56	24487.5
25.58	22033.3	25.58	16650	25.58	22125	25.58	19125	25.58	24787.5
25.6	21433.3	25.6	17250	25.6	22050	25.6	17550	25.6	25200
25.62	21300	25.62	17437.5	25.62	22837.5	25.62	18975	25.62	25312.5
25.64	21366.7	25.64	17212.5	25.64	20400	25.64	19162.5	25.64	23850
25.66	21166.7	25.66	18337.5	25.66	23325	25.66	18600	25.66	24412.5
25.68	21833.3	25.68	16762.5	25.68	20512.5	25.68	17400	25.68	25237.5
25.7	21933.3	25.7	18975	25.7	21562.5	25.7	17700	25.7	25275
25.72	22233.3	25.72	16200	25.72	22425	25.72	18487.5	25.72	25800
25.74	20433.3	25.74	17025	25.74	22125	25.74	18750	25.74	24150
25.76	19700	25.76	17212.5	25.76	22425	25.76	17400	25.76	24525
25.78	21433.3	25.78	16912.5	25.78	20400	25.78	17250	25.78	24750
25.8	21400	25.8	16950	25.8	20475	25.8	17137.5	25.8	24000
25.82	20933.3	25.82	16425	25.82	21525	25.82	16800	25.82	24262.5
25.84	20833.3	25.84	16237.5	25.84	22125	25.84	17325	25.84	24225
25.86	21100	25.86	17737.5	25.86	21525	25.86	18075	25.86	24300
25.88	21166.7	25.88	17212.5	25.88	21637.5	25.88	19200	25.88	23662.5
25.9	21266.7	25.9	17212.5	25.9	22050	25.9	19125	25.9	23325
25.92	21200	25.92	16912.5	25.92	21675	25.92	17775	25.92	22125
25.94	20300	25.94	15562.5	25.94	21375	25.94	17512.5	25.94	24975
25.96	19866.7	25.96	16237.5	25.96	19800	25.96	16912.5	25.96	23362.5
25.98	21900	25.98	16837.5	25.98	21187.5	25.98	16987.5	25.98	24112.5
26	20866.7	26	17437.5	26	20887.5	26	16837.5	26	24862.5
26.02	21033.3	26.02	15262.5	26.02	22237.5	26.02	17850	26.02	24600
26.04	22366.7	26.04	16275	26.04	22087.5	26.04	17437.5	26.04	22762.5
26.06	19966.7	26.06	16237.5	26.06	21675	26.06	16725	26.06	24675
26.08	21933.3	26.08	16800	26.08	21712.5	26.08	18450	26.08	23325
26.1	21300	26.1	16687.5	26.1	21112.5	26.1	18712.5	26.1	24487.5
26.12	20000	26.12	17475	26.12	19687.5	26.12	18487.5	26.12	23700
26.14	20766.7	26.14	16537.5	26.14	20925	26.14	19650	26.14	24600
26.16	20766.7	26.16	17400	26.16	21562.5	26.16	17475	26.16	23625
26.18	20033.3	26.18	17325	26.18	20925	26.18	17025	26.18	24712.5
26.2	21033.3	26.2	16462.5	26.2	22687.5	26.2	18937.5	26.2	24112.5
26.22	22166.7	26.22	16650	26.22	21750	26.22	18412.5	26.22	23062.5
26.24	20666.7	26.24	16762.5	26.24	20625	26.24	18225	26.24	23925
26.26	20666.7	26.26	15300	26.26	20175	26.26	17812.5	26.26	21787.5
26.28	19466.7	26.28	15937.5	26.28	20475	26.28	17137.5	26.28	22500
26.3	20966.7	26.3	17250	26.3	20962.5	26.3	18150	26.3	21825
26.32	21100	26.32	15900	26.32	19162.5	26.32	18075	26.32	21975
26.34	20733.3	26.34	16500	26.34	20175	26.34	17512.5	26.34	22275
26.36	19600	26.36	16012.5	26.36	20550	26.36	17662.5	26.36	23925
26.38	20233.3	26.38	15637.5	26.38	20850	26.38	18600	26.38	22950
26.4	20400	26.4	16162.5	26.4	19912.5	26.4	16837.5	26.4	22800
26.42	20333.3	26.42	16875	26.42	20850	26.42	17400	26.42	23812.5
26.44	19566.7	26.44	15862.5	26.44	22050	26.44	17625	26.44	22387.5
26.46	20533.3	26.46	16537.5	26.46	20212.5	26.46	18712.5	26.46	23362.5
26.48	20000	26.48	18487.5	26.48	21112.5	26.48	17100	26.48	23212.5
26.5	20366.7	26.5	16050	26.5	20700	26.5	17662.5	26.5	21525
26.52	19700	26.52	16462.5	26.52	18900	26.52	17700	26.52	21450
26.54	20000	26.54	17025	26.54	21712.5	26.54	17137.5	26.54	22087.5
26.56	20200	26.56	16987.5	26.56	20737.5	26.56	17100	26.56	22050
26.58	21533.3	26.58	16012.5	26.58	19537.5	26.58	16875	26.58	24637.5
26.6	19600	26.6	15975	26.6	21262.5	26.6	17025	26.6	22725
26.62	19533.3	26.62	16687.5	26.62	19350	26.62	16875	26.62	22650
26.64	19466.7	26.64	15487.5	26.64	19912.5	26.64	16725	26.64	23775
26.66	19733.3	26.66	16162.5	26.66	18937.5	26.66	17662.5	26.66	24675
26.68	20233.3	26.68	16612.5	26.68	20325	26.68	17850	26.68	22050
26.7	20000	26.7	15337.5	26.7	20137.5	26.7	17025	26.7	23587.5
26.72	19400	26.72	16650	26.72	21450	26.72	17212.5	26.72	23062.5
26.74	20200	26.74	17062.5	26.74	19012.5	26.74	17662.5	26.74	22275
26.76	20833.3	26.76	16237.5	26.76	19425	26.76	16650	26.76	21900
26.78	21066.7	26.78	16537.5	26.78	20100	26.78	17362.5	26.78	21225
26.8	19833.3	26.8	16312.5	26.8	21150	26.8	17925	26.8	21975
26.82	20066.7	26.82	16650	26.82	19050	26.82	17475	26.82	22125
26.84	20600	26.84	18150	26.84	20212.5	26.84	17587.5	26.84	21562.5
26.86	21133.3	26.86	17325	26.86	19800	26.86	16987.5	26.86	21862.5
26.88	20266.7	26.88	15187.5	26.88	20625	26.88	16800	26.88	20662.5
26.9	21033.3	26.9	16387.5	26.9	19125	26.9	17212.5	26.9	21487.5
26.92	20200	26.92	16012.5	26.92	19950	26.92	18675	26.92	21375
26.94	20100	26.94	15375	26.94	18262.5	26.94	16987.5	26.94	21637.5
26.96	19766.7	26.96	15975	26.96	21075	26.96	16875	26.96	22500
26.98	19866.7	26.98	16462.5	26.98	18600	26.98	17850	26.98	23100
27	20733.3	27	15075	27	17400	27	16875	27	21375
27.02	18766.7	27.02	16200	27.02	18675	27.02	18337.5	27.02	20175
27.04	19133.3	27.04	16987.5	27.04	20212.5	27.04	17737.5	27.04	22275
27.06	19000	27.06	16275	27.06	19237.5	27.06	17962.5	27.06	21487.5
27.08	19333.3	27.08	16425	27.08	18487.5	27.08	17137.5	27.08	23700
27.1	19266.7	27.1	16387.5	27.1	19912.5	27.1	15900	27.1	21937.5
27.12	18033.3	27.12	15900	27.12	19575	27.12	17062.5	27.12	20137.5
27.14	18966.7	27.14	16050	27.14	18337.5	27.14	16237.5	27.14	20850
27.16	19133.3	27.16	15562.5	27.16	18037.5	27.16	16875	27.16	23062.5
27.18	19666.7	27.18	16912.5	27.18	18000	27.18	17925	27.18	23137.5
27.2	19600	27.2	15225	27.2	18375	27.2	17175	27.2	19950
27.22	18600	27.22	16425	27.22	17475	27.22	14887.5	27.22	21225
27.24	18333.3	27.24	15937.5	27.24	18262.5	27.24	16575	27.24	21375
27.26	19566.7	27.26	15750	27.26	19725	27.26	16987.5	27.26	22275
27.28	19633.3	27.28	16275	27.28	18562.5	27.28	16012.5	27.28	20962.5
27.3	18300	27.3	16837.5	27.3	17587.5	27.3	15000	27.3	21825
27.32	18333.3	27.32	16687.5	27.32	18000	27.32	15525	27.32	21225
27.34	19166.7	27.34	16312.5	27.34	18562.5	27.34	16537.5	27.34	19462.5
27.36	18866.7	27.36	15600	27.36	17925	27.36	17325	27.36	19912.5
27.38	19266.7	27.38	15712.5	27.38	17062.5	27.38	18150	27.38	21075
27.4	19200	27.4	16387.5	27.4	20062.5	27.4	17137.5	27.4	21937.5
27.42	18300	27.42	16275	27.42	19275	27.42	17025	27.42	21450
27.44	18533.3	27.44	16200	27.44	18375	27.44	15600	27.44	21562.5
27.46	18366.7	27.46	16087.5	27.46	18000	27.46	18037.5	27.46	20212.5
27.48	17633.3	27.48	15375	27.48	18712.5	27.48	17812.5	27.48	20625
27.5	18766.7	27.5	16987.5	27.5	18112.5	27.5	17212.5	27.5	19762.5
27.52	18866.7	27.52	16125	27.52	18187.5	27.52	15375	27.52	20175
27.54	18700	27.54	17025	27.54	18262.5	27.54	16912.5	27.54	20512.5
27.56	19266.7	27.56	15675	27.56	17475	27.56	16762.5	27.56	21150
27.58	18766.7	27.58	15562.5	27.58	18300	27.58	16200	27.58	21262.5
27.6	17000	27.6	15075	27.6	17700	27.6	16350	27.6	19500
27.62	18900	27.62	15975	27.62	17812.5	27.62	15750	27.62	20700
27.64	17433.3	27.64	16312.5	27.64	18600	27.64	16162.5	27.64	20400
27.66	17166.7	27.66	15525	27.66	17737.5	27.66	14775	27.66	18225
27.68	17666.7	27.68	15225	27.68	16725	27.68	16725	27.68	19425
27.7	18466.7	27.7	16537.5	27.7	16425	27.7	16537.5	27.7	20662.5
27.72	17133.3	27.72	16275	27.72	17062.5	27.72	16087.5	27.72	19762.5
27.74	17533.3	27.74	15787.5	27.74	17287.5	27.74	16275	27.74	20812.5
27.76	19466.7	27.76	15412.5	27.76	18487.5	27.76	15975	27.76	20250
27.78	18666.7	27.78	17400	27.78	17962.5	27.78	17475	27.78	19612.5
27.8	18533.3	27.8	16575	27.8	17325	27.8	17062.5	27.8	19950
27.82	17900	27.82	15675	27.82	18787.5	27.82	15600	27.82	19762.5
27.84	18033.3	27.84	16800	27.84	16200	27.84	16087.5	27.84	19462.5
27.86	18500	27.86	16575	27.86	17137.5	27.86	16725	27.86	18712.5
27.88	17466.7	27.88	14850	27.88	18187.5	27.88	16650	27.88	18150
27.9	18500	27.9	16050	27.9	17512.5	27.9	17662.5	27.9	19575
27.92	17566.7	27.92	15712.5	27.92	16350	27.92	17287.5	27.92	19087.5
27.94	18300	27.94	16987.5	27.94	15937.5	27.94	15712.5	27.94	19912.5
27.96	17366.7	27.96	17662.5	27.96	17100	27.96	16387.5	27.96	18600
27.98	18700	27.98	15412.5	27.98	16687.5	27.98	17437.5	27.98	19050
28	17800	28	14812.5	28	19575	28	16837.5	28	20137.5
28.02	18833.3	28.02	18075	28.02	18675	28.02	16050	28.02	20212.5
28.04	18033.3	28.04	15900	28.04	16575	28.04	16350	28.04	18300
28.06	17466.7	28.06	17212.5	28.06	17437.5	28.06	16687.5	28.06	19387.5
28.08	17800	28.08	17587.5	28.08	16987.5	28.08	17512.5	28.08	18337.5
28.1	17466.7	28.1	17025	28.1	18375	28.1	16875	28.1	18525
28.12	17533.3	28.12	18337.5	28.12	16162.5	28.12	17662.5	28.12	19387.5
28.14	15666.7	28.14	18787.5	28.14	16537.5	28.14	17887.5	28.14	19087.5
28.16	17433.3	28.16	18187.5	28.16	16950	28.16	17737.5	28.16	19125
28.18	16666.7	28.18	18787.5	28.18	16275	28.18	18937.5	28.18	19350
28.2	18400	28.2	18975	28.2	17250	28.2	19462.5	28.2	18937.5
28.22	17766.7	28.22	19837.5	28.22	17587.5	28.22	20400	28.22	18225
28.24	15833.3	28.24	19950	28.24	16575	28.24	19762.5	28.24	19537.5
28.26	18800	28.26	21900	28.26	16837.5	28.26	20062.5	28.26	17325
28.28	18800	28.28	21787.5	28.28	17175	28.28	21562.5	28.28	19650
28.3	18566.7	28.3	21750	28.3	18112.5	28.3	22987.5	28.3	19350
28.32	18733.3	28.32	21300	28.32	15562.5	28.32	22462.5	28.32	17587.5
28.34	18500	28.34	23025	28.34	15375	28.34	22800	28.34	19612.5
28.36	19500	28.36	22500	28.36	16387.5	28.36	24675	28.36	18937.5
28.38	17000	28.38	23662.5	28.38	15487.5	28.38	21750	28.38	19725
28.4	16333.3	28.4	22837.5	28.4	16650	28.4	23025	28.4	19725
28.42	16733.3	28.42	21450	28.42	15375	28.42	21450	28.42	17700
28.44	16466.7	28.44	22687.5	28.44	15712.5	28.44	21825	28.44	19125
28.46	17766.7	28.46	20175	28.46	16650	28.46	19725	28.46	17775
28.48	17166.7	28.48	18562.5	28.48	15825	28.48	20025	28.48	18150
28.5	17133.3	28.5	18262.5	28.5	17175	28.5	19725	28.5	18525
28.52	16966.7	28.52	18225	28.52	16125	28.52	19687.5	28.52	18075
28.54	16966.7	28.54	17175	28.54	16725	28.54	19312.5	28.54	18937.5
28.56	17166.7	28.56	17737.5	28.56	15787.5	28.56	16837.5	28.56	19087.5
28.58	16733.3	28.58	17587.5	28.58	15825	28.58	18937.5	28.58	18225
28.6	16333.3	28.6	17962.5	28.6	15675	28.6	16500	28.6	17700
28.62	16933.3	28.62	15937.5	28.62	16050	28.62	16425	28.62	17250
28.64	15733.3	28.64	17400	28.64	15450	28.64	16725	28.64	17362.5
28.66	15800	28.66	15600	28.66	15825	28.66	16500	28.66	16800
28.68	17566.7	28.68	15075	28.68	14925	28.68	15412.5	28.68	18225
28.7	16333.3	28.7	15975	28.7	17325	28.7	16087.5	28.7	16650
28.72	16833.3	28.72	16650	28.72	17587.5	28.72	16725	28.72	18187.5
28.74	17966.7	28.74	14287.5	28.74	15862.5	28.74	16387.5	28.74	17325
28.76	16666.7	28.76	15225	28.76	15075	28.76	15600	28.76	17100
28.78	14833.3	28.78	15000	28.78	16125	28.78	16462.5	28.78	17437.5
28.8	17066.7	28.8	13950	28.8	16350	28.8	15525	28.8	17662.5
28.82	17033.3	28.82	14775	28.82	15412.5	28.82	14850	28.82	17137.5
28.84	16933.3	28.84	13762.5	28.84	15225	28.84	14250	28.84	17137.5
28.86	16200	28.86	14325	28.86	14175	28.86	14550	28.86	18187.5
28.88	16133.3	28.88	13912.5	28.88	15600	28.88	14287.5	28.88	18412.5
28.9	16533.3	28.9	14962.5	28.9	17100	28.9	14662.5	28.9	17700
28.92	15166.7	28.92	14400	28.92	16500	28.92	14512.5	28.92	17812.5
28.94	15700	28.94	13950	28.94	16087.5	28.94	16125	28.94	18225
28.96	16700	28.96	14100	28.96	14962.5	28.96	15337.5	28.96	15862.5
28.98	15166.7	28.98	15000	28.98	14287.5	28.98	14962.5	28.98	17062.5
29	16700	29	15262.5	29	16350	29	14362.5	29	17775
29.02	16066.7	29.02	14512.5	29.02	15487.5	29.02	15262.5	29.02	16462.5
29.04	17133.3	29.04	14512.5	29.04	16050	29.04	15075	29.04	17250
29.06	15466.7	29.06	14887.5	29.06	16800	29.06	15150	29.06	16200
29.08	15633.3	29.08	15187.5	29.08	14325	29.08	15450	29.08	16162.5
29.1	15400	29.1	13537.5	29.1	14775	29.1	13800	29.1	17100
29.12	17600	29.12	13987.5	29.12	14737.5	29.12	14512.5	29.12	18037.5
29.14	15666.7	29.14	12975	29.14	15787.5	29.14	14400	29.14	16275
29.16	16600	29.16	13500	29.16	14175	29.16	13650	29.16	16725
29.18	16333.3	29.18	13275	29.18	14512.5	29.18	14475	29.18	14625
29.2	15700	29.2	13200	29.2	14437.5	29.2	15000	29.2	17175
29.22	16733.3	29.22	14400	29.22	14287.5	29.22	13312.5	29.22	18037.5
29.24	15066.7	29.24	13800	29.24	14962.5	29.24	14775	29.24	16650
29.26	14766.7	29.26	13687.5	29.26	14062.5	29.26	14925	29.26	16950
29.28	14900	29.28	14287.5	29.28	14212.5	29.28	14362.5	29.28	16950
29.3	14933.3	29.3	12075	29.3	14062.5	29.3	14962.5	29.3	15937.5
29.32	16133.3	29.32	14400	29.32	15225	29.32	13762.5	29.32	17437.5
29.34	15866.7	29.34	13312.5	29.34	15262.5	29.34	13500	29.34	15262.5
29.36	14200	29.36	13050	29.36	14850	29.36	13200	29.36	15600
29.38	15666.7	29.38	14512.5	29.38	13275	29.38	12487.5	29.38	16500
29.4	15266.7	29.4	15187.5	29.4	15712.5	29.4	13687.5	29.4	15975
29.42	13566.7	29.42	13162.5	29.42	15337.5	29.42	14100	29.42	16387.5
29.44	14533.3	29.44	13237.5	29.44	14475	29.44	12900	29.44	15750
29.46	14700	29.46	13687.5	29.46	13500	29.46	12900	29.46	14850
29.48	15700	29.48	13275	29.48	14062.5	29.48	13237.5	29.48	17025
29.5	14833.3	29.5	13462.5	29.5	14962.5	29.5	12637.5	29.5	15637.5
29.52	15433.3	29.52	13800	29.52	13612.5	29.52	13987.5	29.52	16462.5
29.54	15266.7	29.54	13425	29.54	13912.5	29.54	13312.5	29.54	15412.5
29.56	15433.3	29.56	13012.5	29.56	12937.5	29.56	13612.5	29.56	15600
29.58	14666.7	29.58	13012.5	29.58	13575	29.58	12600	29.58	15150
29.6	15500	29.6	12825	29.6	14550	29.6	13500	29.6	15675
29.62	14433.3	29.62	12525	29.62	14325	29.62	14100	29.62	15000
29.64	13166.7	29.64	13162.5	29.64	14175	29.64	12975	29.64	14362.5
29.66	15833.3	29.66	13912.5	29.66	14100	29.66	14250	29.66	14475
29.68	15433.3	29.68	13537.5	29.68	13762.5	29.68	12412.5	29.68	14737.5
29.7	14833.3	29.7	12600	29.7	13162.5	29.7	13237.5	29.7	15450
29.72	14400	29.72	12675	29.72	14587.5	29.72	14025	29.72	15075
29.74	13800	29.74	12675	29.74	14587.5	29.74	14325	29.74	15262.5
29.76	14566.7	29.76	12600	29.76	15112.5	29.76	12037.5	29.76	14962.5
29.78	14766.7	29.78	13537.5	29.78	14962.5	29.78	12750	29.78	15037.5
29.8	14666.7	29.8	12787.5	29.8	14587.5	29.8	14325	29.8	15337.5
29.82	15400	29.82	13050	29.82	14025	29.82	13125	29.82	14137.5
29.84	14100	29.84	13162.5	29.84	12750	29.84	12600	29.84	15975
29.86	13600	29.86	12712.5	29.86	13162.5	29.86	12825	29.86	16237.5
29.88	14166.7	29.88	12300	29.88	13575	29.88	13050	29.88	15675
29.9	15233.3	29.9	12562.5	29.9	14475	29.9	12975	29.9	15862.5
29.92	14800	29.92	12225	29.92	13612.5	29.92	13012.5	29.92	15375
29.94	13933.3	29.94	11287.5	29.94	12787.5	29.94	13650	29.94	13312.5
29.96	13966.7	29.96	12675	29.96	15187.5	29.96	13837.5	29.96	16125
29.98	12966.7	29.98	11362.5	29.98	13537.5	29.98	12675	29.98	14400
30	14800	30	13087.5	30	14362.5	30	13612.5	30	15187.5
30.02	14600	30.02	11925	30.02	13537.5	30.02	13275	30.02	15750
30.04	13800	30.04	12337.5	30.04	12750	30.04	12150	30.04	14887.5
30.06	15266.7	30.06	14137.5	30.06	13312.5	30.06	12262.5	30.06	15937.5
30.08	13666.7	30.08	13725	30.08	13387.5	30.08	12487.5	30.08	14962.5
30.1	12633.3	30.1	12225	30.1	13987.5	30.1	12450	30.1	14212.5
30.12	14700	30.12	12000	30.12	13575	30.12	12150	30.12	15375
30.14	14433.3	30.14	13237.5	30.14	12825	30.14	11512.5	30.14	13537.5
30.16	14066.7	30.16	12787.5	30.16	13537.5	30.16	13950	30.16	14175
30.18	13400	30.18	12112.5	30.18	13650	30.18	12675	30.18	14175
30.2	12266.7	30.2	12150	30.2	12750	30.2	13500	30.2	14362.5
30.22	13733.3	30.22	10912.5	30.22	13950	30.22	12487.5	30.22	14437.5
30.24	13100	30.24	12562.5	30.24	13425	30.24	12675	30.24	14737.5
30.26	14800	30.26	10800	30.26	12862.5	30.26	12862.5	30.26	13612.5
30.28	13833.3	30.28	11925	30.28	12712.5	30.28	12825	30.28	14437.5
30.3	13633.3	30.3	12450	30.3	12262.5	30.3	12037.5	30.3	14175
30.32	12600	30.32	12600	30.32	12450	30.32	12375	30.32	13425
30.34	14033.3	30.34	12075	30.34	11962.5	30.34	12225	30.34	14025
30.36	13700	30.36	12225	30.36	12112.5	30.36	12037.5	30.36	14587.5
30.38	13300	30.38	13237.5	30.38	12937.5	30.38	11812.5	30.38	14137.5
30.4	13433.3	30.4	12412.5	30.4	12825	30.4	12750	30.4	14025
30.42	13333.3	30.42	11437.5	30.42	12187.5	30.42	13500	30.42	13987.5
30.44	12266.7	30.44	12225	30.44	12037.5	30.44	11437.5	30.44	14137.5
30.46	14200	30.46	11475	30.46	13950	30.46	11775	30.46	13575
30.48	13400	30.48	12337.5	30.48	13875	30.48	12825	30.48	13125
30.5	12633.3	30.5	11700	30.5	12337.5	30.5	11925	30.5	13725
30.52	12700	30.52	11587.5	30.52	14175	30.52	11587.5	30.52	14062.5
30.54	14633.3	30.54	12187.5	30.54	12337.5	30.54	12300	30.54	14025
30.56	13166.7	30.56	12300	30.56	11812.5	30.56	12337.5	30.56	14362.5
30.58	13666.7	30.58	11025	30.58	13650	30.58	11175	30.58	13275
30.6	14466.7	30.6	10650	30.6	12712.5	30.6	11625	30.6	13837.5
30.62	13133.3	30.62	11437.5	30.62	13200	30.62	12075	30.62	14325
30.64	13166.7	30.64	11362.5	30.64	12150	30.64	12075	30.64	14475
30.66	12333.3	30.66	12787.5	30.66	12075	30.66	11362.5	30.66	13237.5
30.68	12366.7	30.68	12150	30.68	12675	30.68	13012.5	30.68	12712.5
30.7	13700	30.7	11362.5	30.7	13875	30.7	12412.5	30.7	13350
30.72	13566.7	30.72	12187.5	30.72	11475	30.72	11400	30.72	12900
30.74	13333.3	30.74	11175	30.74	12637.5	30.74	12750	30.74	13125
30.76	13933.3	30.76	11700	30.76	11250	30.76	12487.5	30.76	12900
30.78	13100	30.78	10950	30.78	12375	30.78	11587.5	30.78	14137.5
30.8	12433.3	30.8	12112.5	30.8	12487.5	30.8	11175	30.8	14062.5
30.82	12700	30.82	11400	30.82	12300	30.82	11362.5	30.82	13912.5
30.84	13033.3	30.84	12487.5	30.84	12037.5	30.84	11250	30.84	13350
30.86	13633.3	30.86	10800	30.86	12300	30.86	11437.5	30.86	14025
30.88	12433.3	30.88	12562.5	30.88	11887.5	30.88	11775	30.88	13350
30.9	12100	30.9	11887.5	30.9	12675	30.9	13200	30.9	13125
30.92	12533.3	30.92	10312.5	30.92	11550	30.92	12300	30.92	14062.5
30.94	12200	30.94	10237.5	30.94	11775	30.94	11812.5	30.94	13200
30.96	13366.7	30.96	10987.5	30.96	11850	30.96	11775	30.96	12637.5
30.98	12800	30.98	11062.5	30.98	11775	30.98	11700	30.98	12712.5
31	13300	31	10950	31	11850	31	12112.5	31	14137.5
31.02	12300	31.02	11625	31.02	12262.5	31.02	11250	31.02	13650
31.04	12300	31.04	11212.5	31.04	11587.5	31.04	11137.5	31.04	13800
31.06	12166.7	31.06	11737.5	31.06	12450	31.06	10950	31.06	14250
31.08	12866.7	31.08	10612.5	31.08	11625	31.08	12000	31.08	13275
31.1	12300	31.1	11587.5	31.1	12000	31.1	11625	31.1	14100
31.12	12400	31.12	11625	31.12	11512.5	31.12	12037.5	31.12	13725
31.14	12366.7	31.14	11662.5	31.14	12562.5	31.14	12000	31.14	13762.5
31.16	12100	31.16	11925	31.16	12900	31.16	12975	31.16	13725
31.18	11566.7	31.18	11137.5	31.18	13162.5	31.18	11175	31.18	14212.5
31.2	12266.7	31.2	10650	31.2	12712.5	31.2	12187.5	31.2	14550
31.22	11333.3	31.22	11325	31.22	11812.5	31.22	12525	31.22	15337.5
31.24	11733.3	31.24	11737.5	31.24	11550	31.24	12075	31.24	13387.5
31.26	12033.3	31.26	11775	31.26	11475	31.26	12300	31.26	15112.5
31.28	11733.3	31.28	11850	31.28	11662.5	31.28	10875	31.28	15975
31.3	12733.3	31.3	10950	31.3	11550	31.3	11512.5	31.3	15750
31.32	12733.3	31.32	10087.5	31.32	11475	31.32	11100	31.32	15750
31.34	13300	31.34	12375	31.34	11325	31.34	11025	31.34	15675
31.36	11900	31.36	11475	31.36	12225	31.36	12262.5	31.36	15675
31.38	12866.7	31.38	10912.5	31.38	12412.5	31.38	12375	31.38	14437.5
31.4	11633.3	31.4	11325	31.4	10837.5	31.4	12600	31.4	15000
31.42	11100	31.42	12225	31.42	12150	31.42	12412.5	31.42	14662.5
31.44	12700	31.44	11287.5	31.44	11925	31.44	11362.5	31.44	14887.5
31.46	12133.3	31.46	12000	31.46	12000	31.46	12750	31.46	14212.5
31.48	10666.7	31.48	11137.5	31.48	11850	31.48	11850	31.48	13650
31.5	12633.3	31.5	11175	31.5	12187.5	31.5	12037.5	31.5	13200
31.52	11700	31.52	11062.5	31.52	11737.5	31.52	12187.5	31.52	13125
31.54	11833.3	31.54	9825	31.54	10800	31.54	12037.5	31.54	12937.5
31.56	11133.3	31.56	11025	31.56	11287.5	31.56	11512.5	31.56	13275
31.58	12866.7	31.58	11362.5	31.58	10912.5	31.58	10875	31.58	11737.5
31.6	12166.7	31.6	11437.5	31.6	11287.5	31.6	12862.5	31.6	12375
31.62	12400	31.62	10762.5	31.62	12075	31.62	11812.5	31.62	11737.5
31.64	12433.3	31.64	10575	31.64	11662.5	31.64	10837.5	31.64	12862.5
31.66	12566.7	31.66	11587.5	31.66	12075	31.66	11475	31.66	12225
31.68	11533.3	31.68	11062.5	31.68	11962.5	31.68	11662.5	31.68	11925
31.7	12000	31.7	11475	31.7	10612.5	31.7	10162.5	31.7	12600
31.72	12066.7	31.72	12037.5	31.72	11737.5	31.72	11212.5	31.72	12450
31.74	11633.3	31.74	11700	31.74	11550	31.74	11625	31.74	12337.5
31.76	11300	31.76	11362.5	31.76	10837.5	31.76	10087.5	31.76	12037.5
31.78	12233.3	31.78	10800	31.78	10987.5	31.78	10650	31.78	11662.5
31.8	12300	31.8	10837.5	31.8	10837.5	31.8	10575	31.8	11850
31.82	10633.3	31.82	10725	31.82	12112.5	31.82	10650	31.82	11962.5
31.84	11433.3	31.84	10537.5	31.84	11212.5	31.84	10387.5	31.84	11437.5
31.86	13266.7	31.86	10012.5	31.86	11625	31.86	10725	31.86	11850
31.88	12533.3	31.88	10162.5	31.88	11400	31.88	11812.5	31.88	11775
31.9	11300	31.9	10200	31.9	11625	31.9	10687.5	31.9	12975
31.92	11733.3	31.92	10537.5	31.92	9750	31.92	11062.5	31.92	13087.5
31.94	11533.3	31.94	10837.5	31.94	11287.5	31.94	10912.5	31.94	11400
31.96	11633.3	31.96	9825	31.96	10837.5	31.96	10650	31.96	12187.5
31.98	11800	31.98	10312.5	31.98	10612.5	31.98	10237.5	31.98	12337.5
32	10733.3	32	11025	32	10125	32	9975	32	12375
32.02	10966.7	32.02	9750	32.02	10950	32.02	10312.5	32.02	11587.5
32.04	11400	32.04	10387.5	32.04	11250	32.04	11362.5	32.04	12037.5
32.06	12266.7	32.06	8775	32.06	9787.5	32.06	10425	32.06	10687.5
32.08	10533.3	32.08	11175	32.08	12000	32.08	10725	32.08	10425
32.1	11533.3	32.1	10837.5	32.1	10762.5	32.1	9637.5	32.1	12037.5
32.12	12166.7	32.12	11175	32.12	9862.5	32.12	10612.5	32.12	11625
32.14	10533.3	32.14	10125	32.14	9900	32.14	10762.5	32.14	11212.5
32.16	11933.3	32.16	10500	32.16	10350	32.16	10200	32.16	11437.5
32.18	11166.7	32.18	10200	32.18	10425	32.18	11100	32.18	12225
32.2	11666.7	32.2	10387.5	32.2	10912.5	32.2	10612.5	32.2	10462.5
32.22	11133.3	32.22	10725	32.22	10275	32.22	10762.5	32.22	10387.5
32.24	10633.3	32.24	9000	32.24	10612.5	32.24	10575	32.24	11512.5
32.26	11700	32.26	10087.5	32.26	10762.5	32.26	12000	32.26	11475
32.28	12066.7	32.28	10350	32.28	10125	32.28	10800	32.28	11512.5
32.3	10866.7	32.3	9637.5	32.3	10950	32.3	10425	32.3	11100
32.32	11333.3	32.32	10125	32.32	12075	32.32	10725	32.32	11587.5
32.34	11066.7	32.34	10575	32.34	11550	32.34	10350	32.34	11437.5
32.36	10633.3	32.36	10425	32.36	11100	32.36	10987.5	32.36	10875
32.38	12166.7	32.38	10275	32.38	10987.5	32.38	9937.5	32.38	10425
32.4	11200	32.4	10425	32.4	11362.5	32.4	11212.5	32.4	11475
32.42	10100	32.42	9975	32.42	9075	32.42	11362.5	32.42	12000
32.44	11200	32.44	10350	32.44	10687.5	32.44	11512.5	32.44	10950
32.46	10766.7	32.46	10237.5	32.46	10350	32.46	10425	32.46	12150
32.48	11033.3	32.48	10200	32.48	10312.5	32.48	10162.5	32.48	11250
32.5	12366.7	32.5	9900	32.5	10275	32.5	10725	32.5	10912.5
32.52	10666.7	32.52	10687.5	32.52	10275	32.52	11062.5	32.52	11625
32.54	11233.3	32.54	11775	32.54	10125	32.54	10162.5	32.54	11775
32.56	10366.7	32.56	10350	32.56	11475	32.56	10575	32.56	10800
32.58	9933.33	32.58	10087.5	32.58	9450	32.58	10462.5	32.58	10612.5
32.6	10533.3	32.6	10612.5	32.6	10350	32.6	10162.5	32.6	10837.5
32.62	9900	32.62	10387.5	32.62	10275	32.62	10650	32.62	10275
32.64	10566.7	32.64	10762.5	32.64	10800	32.64	10800	32.64	10200
32.66	10766.7	32.66	10687.5	32.66	10687.5	32.66	10312.5	32.66	10612.5
32.68	10366.7	32.68	10575	32.68	10050	32.68	10162.5	32.68	11137.5
32.7	10700	32.7	11100	32.7	10237.5	32.7	10425	32.7	11025
32.72	9366.67	32.72	10050	32.72	10012.5	32.72	10537.5	32.72	11925
32.74	9833.33	32.74	10125	32.74	10012.5	32.74	10800	32.74	10800
32.76	10333.3	32.76	10687.5	32.76	10687.5	32.76	11137.5	32.76	10650
32.78	11533.3	32.78	11587.5	32.78	10125	32.78	10725	32.78	9975
32.8	10433.3	32.8	10350	32.8	10387.5	32.8	10987.5	32.8	10687.5
32.82	11233.3	32.82	10687.5	32.82	10462.5	32.82	10800	32.82	12112.5
32.84	10333.3	32.84	12450	32.84	9900	32.84	11100	32.84	10875
32.86	10200	32.86	11475	32.86	10575	32.86	11137.5	32.86	10050
32.88	10833.3	32.88	12262.5	32.88	11512.5	32.88	11175	32.88	9937.5
32.9	9766.67	32.9	12337.5	32.9	10725	32.9	10987.5	32.9	10500
32.92	10700	32.92	10762.5	32.92	11400	32.92	10500	32.92	9300
32.94	10100	32.94	12637.5	32.94	9825	32.94	10462.5	32.94	10912.5
32.96	10833.3	32.96	10462.5	32.96	10275	32.96	11062.5	32.96	9450
32.98	10966.7	32.98	10275	32.98	10350	32.98	10312.5	32.98	9187.5
33	10700	33	11812.5	33	10050	33	11062.5	33	11025
33.02	9966.67	33.02	10425	33.02	9900	33.02	11062.5	33.02	12075
33.04	9700	33.04	10462.5	33.04	10950	33.04	10200	33.04	10650
33.06	9633.33	33.06	10237.5	33.06	9712.5	33.06	10725	33.06	10237.5
33.08	10733.3	33.08	9937.5	33.08	9825	33.08	10725	33.08	10125
33.1	9066.67	33.1	10612.5	33.1	9862.5	33.1	10612.5	33.1	10612.5
33.12	9666.67	33.12	10725	33.12	8962.5	33.12	9787.5	33.12	11400
33.14	10166.7	33.14	11025	33.14	9225	33.14	9787.5	33.14	10050
33.16	10733.3	33.16	9637.5	33.16	9862.5	33.16	9675	33.16	10012.5
33.18	10033.3	33.18	9412.5	33.18	10500	33.18	8850	33.18	10050
33.2	9966.67	33.2	9000	33.2	9375	33.2	10612.5	33.2	10387.5
33.22	10166.7	33.22	10425	33.22	9562.5	33.22	10237.5	33.22	11025
33.24	9266.67	33.24	8737.5	33.24	9412.5	33.24	9337.5	33.24	9412.5
33.26	9633.33	33.26	10162.5	33.26	9337.5	33.26	9937.5	33.26	10387.5
33.28	9666.67	33.28	9112.5	33.28	9637.5	33.28	9337.5	33.28	10612.5
33.3	9766.67	33.3	9037.5	33.3	9412.5	33.3	10575	33.3	10125
33.32	9900	33.32	8362.5	33.32	9450	33.32	9262.5	33.32	10387.5
33.34	10566.7	33.34	9225	33.34	9112.5	33.34	9562.5	33.34	10462.5
33.36	9566.67	33.36	8550	33.36	10312.5	33.36	10537.5	33.36	10050
33.38	9300	33.38	9300	33.38	9225	33.38	9675	33.38	9825
33.4	9833.33	33.4	9000	33.4	10500	33.4	9712.5	33.4	9562.5
33.42	9800	33.42	8850	33.42	10237.5	33.42	9000	33.42	10200
33.44	9566.67	33.44	9262.5	33.44	9675	33.44	8625	33.44	10687.5
33.46	9866.67	33.46	8962.5	33.46	9187.5	33.46	9937.5	33.46	9637.5
33.48	9566.67	33.48	9750	33.48	9412.5	33.48	9075	33.48	9037.5
33.5	9666.67	33.5	9412.5	33.5	8587.5	33.5	10200	33.5	10312.5
33.52	10133.3	33.52	9450	33.52	9900	33.52	9750	33.52	10162.5
33.54	9800	33.54	9262.5	33.54	9675	33.54	9075	33.54	9112.5
33.56	9833.33	33.56	9000	33.56	10125	33.56	10612.5	33.56	9487.5
33.58	9566.67	33.58	9675	33.58	9750	33.58	9300	33.58	9187.5
33.6	10233.3	33.6	8775	33.6	8587.5	33.6	9075	33.6	10237.5
33.62	10066.7	33.62	9375	33.62	9375	33.62	9225	33.62	9037.5
33.64	9933.33	33.64	7837.5	33.64	8737.5	33.64	10575	33.64	10200
33.66	9866.67	33.66	8662.5	33.66	8887.5	33.66	9525	33.66	9787.5
33.68	8766.67	33.68	10575	33.68	9450	33.68	9337.5	33.68	9525
33.7	8833.33	33.7	9487.5	33.7	9300	33.7	9450	33.7	8550
33.72	9466.67	33.72	8737.5	33.72	9225	33.72	9075	33.72	9187.5
33.74	9533.33	33.74	9262.5	33.74	9412.5	33.74	9075	33.74	9637.5
33.76	9166.67	33.76	9075	33.76	9375	33.76	9075	33.76	10012.5
33.78	9633.33	33.78	9112.5	33.78	9525	33.78	10125	33.78	10800
33.8	9600	33.8	9225	33.8	9375	33.8	10237.5	33.8	8737.5
33.82	9600	33.82	9037.5	33.82	9150	33.82	8850	33.82	9225
33.84	9466.67	33.84	8737.5	33.84	9862.5	33.84	8962.5	33.84	10087.5
33.86	9366.67	33.86	8437.5	33.86	8100	33.86	9337.5	33.86	9375
33.88	10400	33.88	10387.5	33.88	9187.5	33.88	9787.5	33.88	9300
33.9	9700	33.9	9262.5	33.9	9412.5	33.9	9412.5	33.9	9825
33.92	9700	33.92	8512.5	33.92	8700	33.92	9750	33.92	8625
33.94	9133.33	33.94	7987.5	33.94	9937.5	33.94	7837.5	33.94	8550
33.96	8700	33.96	8400	33.96	8737.5	33.96	8925	33.96	10050
33.98	8766.67	33.98	8550	33.98	9150	33.98	10162.5	33.98	9225
34	9200	34	8062.5	34	9375	34	9300	34	8512.5
34.02	8500	34.02	7875	34.02	9562.5	34.02	8625	34.02	9150
34.04	9733.33	34.04	8325	34.04	9562.5	34.04	9562.5	34.04	9375
34.06	9433.33	34.06	8362.5	34.06	10837.5	34.06	8437.5	34.06	8475
34.08	8966.67	34.08	9300	34.08	8662.5	34.08	8512.5	34.08	9787.5
34.1	9166.67	34.1	8587.5	34.1	8025	34.1	8662.5	34.1	9600
34.12	8766.67	34.12	7650	34.12	9600	34.12	8962.5	34.12	10012.5
34.14	9266.67	34.14	8475	34.14	8587.5	34.14	8437.5	34.14	9562.5
34.16	9466.67	34.16	8100	34.16	9750	34.16	8887.5	34.16	9375
34.18	9266.67	34.18	7762.5	34.18	8775	34.18	8550	34.18	10237.5
34.2	8933.33	34.2	8250	34.2	8137.5	34.2	8400	34.2	9037.5
34.22	9166.67	34.22	8662.5	34.22	8887.5	34.22	9075	34.22	8737.5
34.24	9400	34.24	8700	34.24	8962.5	34.24	8137.5	34.24	9225
34.26	9500	34.26	8025	34.26	9150	34.26	9225	34.26	9675
34.28	9266.67	34.28	8662.5	34.28	7837.5	34.28	8962.5	34.28	9712.5
34.3	9500	34.3	9187.5	34.3	8625	34.3	8475	34.3	9037.5
34.32	9466.67	34.32	9112.5	34.32	8550	34.32	9187.5	34.32	9225
34.34	9200	34.34	8550	34.34	8587.5	34.34	9037.5	34.34	8887.5
34.36	9366.67	34.36	7912.5	34.36	8362.5	34.36	9262.5	34.36	7837.5
34.38	9100	34.38	8400	34.38	8737.5	34.38	8775	34.38	9150
34.4	9100	34.4	9525	34.4	9075	34.4	9375	34.4	9112.5
34.42	8633.33	34.42	8812.5	34.42	8287.5	34.42	8587.5	34.42	9412.5
34.44	8666.67	34.44	8250	34.44	8475	34.44	8700	34.44	8737.5
34.46	10133.3	34.46	8662.5	34.46	8512.5	34.46	7987.5	34.46	9075
34.48	8766.67	34.48	8962.5	34.48	7800	34.48	8925	34.48	9525
34.5	8400	34.5	8700	34.5	9337.5	34.5	8062.5	34.5	8662.5
34.52	8600	34.52	8850	34.52	8512.5	34.52	8550	34.52	9000
34.54	8766.67	34.54	8137.5	34.54	8137.5	34.54	9112.5	34.54	9900
34.56	9000	34.56	8025	34.56	8325	34.56	8100	34.56	8962.5
34.58	9466.67	34.58	8250	34.58	8887.5	34.58	7837.5	34.58	9450
34.6	9033.33	34.6	7987.5	34.6	9112.5	34.6	9037.5	34.6	9000
34.62	9533.33	34.62	8662.5	34.62	8137.5	34.62	8887.5	34.62	9000
34.64	9233.33	34.64	8250	34.64	9937.5	34.64	8362.5	34.64	8400
34.66	8300	34.66	8550	34.66	8475	34.66	8887.5	34.66	9825
34.68	8266.67	34.68	8287.5	34.68	8362.5	34.68	8325	34.68	8812.5
34.7	10033.3	34.7	8587.5	34.7	8437.5	34.7	7800	34.7	9450
34.72	9133.33	34.72	8475	34.72	8512.5	34.72	7650	34.72	9075
34.74	9500	34.74	6750	34.74	8925	34.74	7875	34.74	9750
34.76	9100	34.76	8325	34.76	9225	34.76	8775	34.76	9525
34.78	8866.67	34.78	7912.5	34.78	9075	34.78	8325	34.78	9112.5
34.8	9233.33	34.8	8550	34.8	9075	34.8	9225	34.8	8700
34.82	8466.67	34.82	8175	34.82	8737.5	34.82	7912.5	34.82	8812.5
34.84	8233.33	34.84	8025	34.84	8400	34.84	8250	34.84	9187.5
34.86	10033.3	34.86	9337.5	34.86	8962.5	34.86	8925	34.86	9900
34.88	8966.67	34.88	8962.5	34.88	8325	34.88	7425	34.88	9412.5
34.9	9500	34.9	9150	34.9	8887.5	34.9	8550	34.9	9787.5
34.92	9266.67	34.92	8475	34.92	9112.5	34.92	9150	34.92	9862.5
34.94	9266.67	34.94	8437.5	34.94	8925	34.94	8700	34.94	9525
34.96	9333.33	34.96	7950	34.96	8325	34.96	8137.5	34.96	8812.5
34.98	8766.67	34.98	8512.5	34.98	8812.5	34.98	7537.5	34.98	9000
35	9200	35	9712.5	35	9000	35	8062.5	35	10012.5
35.02	8266.67	35.02	8400	35.02	7612.5	35.02	8137.5	35.02	8962.5
35.04	7933.33	35.04	8850	35.04	8587.5	35.04	8587.5	35.04	8925
35.06	8766.67	35.06	7387.5	35.06	8512.5	35.06	7987.5	35.06	9562.5
35.08	8633.33	35.08	8025	35.08	8362.5	35.08	7950	35.08	8887.5
35.1	8066.67	35.1	8550	35.1	8812.5	35.1	7387.5	35.1	9037.5
35.12	8866.67	35.12	8250	35.12	7500	35.12	8362.5	35.12	7312.5
35.14	8166.67	35.14	8550	35.14	7987.5	35.14	7387.5	35.14	8437.5
35.16	8433.33	35.16	8175	35.16	7350	35.16	7987.5	35.16	8437.5
35.18	9000	35.18	8175	35.18	9112.5	35.18	7837.5	35.18	8625
35.2	8566.67	35.2	8887.5	35.2	7762.5	35.2	8362.5	35.2	9675
35.22	8533.33	35.22	7537.5	35.22	7837.5	35.22	8625	35.22	9375
35.24	8333.33	35.24	8025	35.24	9075	35.24	7387.5	35.24	8700
35.26	7700	35.26	8737.5	35.26	8175	35.26	8250	35.26	8287.5
35.28	8566.67	35.28	8175	35.28	8475	35.28	8025	35.28	9412.5
35.3	8333.33	35.3	8062.5	35.3	7350	35.3	8212.5	35.3	8025
35.32	8266.67	35.32	7500	35.32	8925	35.32	7425	35.32	8062.5
35.34	8566.67	35.34	7987.5	35.34	7950	35.34	7875	35.34	8212.5
35.36	9300	35.36	7462.5	35.36	9525	35.36	7612.5	35.36	9187.5
35.38	8866.67	35.38	7612.5	35.38	8025	35.38	6787.5	35.38	8737.5
35.4	8666.67	35.4	8512.5	35.4	8325	35.4	7575	35.4	8362.5
35.42	8066.67	35.42	7650	35.42	8137.5	35.42	8850	35.42	8062.5
35.44	7766.67	35.44	7650	35.44	7687.5	35.44	8400	35.44	7462.5
35.46	8500	35.46	7987.5	35.46	8362.5	35.46	7837.5	35.46	9187.5
35.48	8200	35.48	8175	35.48	8025	35.48	7687.5	35.48	7575
35.5	8400	35.5	7612.5	35.5	8250	35.5	8625	35.5	7912.5
35.52	8400	35.52	7612.5	35.52	8287.5	35.52	8737.5	35.52	7650
35.54	8633.33	35.54	7087.5	35.54	7462.5	35.54	7950	35.54	8475
35.56	7600	35.56	7837.5	35.56	8287.5	35.56	7912.5	35.56	7875
35.58	7566.67	35.58	8325	35.58	7612.5	35.58	7012.5	35.58	8100
35.6	8166.67	35.6	7387.5	35.6	8812.5	35.6	8137.5	35.6	8625
35.62	7533.33	35.62	7537.5	35.62	8400	35.62	7762.5	35.62	8512.5
35.64	7733.33	35.64	8025	35.64	7650	35.64	8437.5	35.64	7875
35.66	8500	35.66	8550	35.66	7950	35.66	7162.5	35.66	7800
35.68	8500	35.68	6375	35.68	8887.5	35.68	7950	35.68	8437.5
35.7	7800	35.7	7650	35.7	9037.5	35.7	7237.5	35.7	8137.5
35.72	8500	35.72	7725	35.72	8362.5	35.72	7950	35.72	8175
35.74	8400	35.74	7425	35.74	8362.5	35.74	7462.5	35.74	8437.5
35.76	7966.67	35.76	7650	35.76	8062.5	35.76	7912.5	35.76	8062.5
35.78	8433.33	35.78	6975	35.78	6787.5	35.78	8775	35.78	8212.5
35.8	8200	35.8	7687.5	35.8	7012.5	35.8	7725	35.8	8137.5
35.82	9233.33	35.82	7125	35.82	7462.5	35.82	7575	35.82	8250
35.84	8433.33	35.84	8025	35.84	6975	35.84	8137.5	35.84	8025
35.86	7800	35.86	7275	35.86	7687.5	35.86	8175	35.86	8287.5
35.88	8033.33	35.88	7612.5	35.88	7125	35.88	7800	35.88	7800
35.9	8533.33	35.9	6975	35.9	7762.5	35.9	8362.5	35.9	7725
35.92	8866.67	35.92	8325	35.92	8325	35.92	7987.5	35.92	7800
35.94	7633.33	35.94	7087.5	35.94	8287.5	35.94	7425	35.94	8137.5
35.96	8166.67	35.96	7162.5	35.96	9300	35.96	7650	35.96	8137.5
35.98	8333.33	35.98	7425	35.98	8212.5	35.98	7950	35.98	7837.5
36	8366.67	36	7462.5	36	7950	36	6712.5	36	7087.5
36.02	7766.67	36.02	7650	36.02	7462.5	36.02	7275	36.02	8775
36.04	7466.67	36.04	7200	36.04	8512.5	36.04	7350	36.04	7762.5
36.06	7766.67	36.06	8175	36.06	8250	36.06	8062.5	36.06	7800
36.08	7366.67	36.08	6637.5	36.08	8962.5	36.08	7425	36.08	8475
36.1	7933.33	36.1	7275	36.1	7950	36.1	8137.5	36.1	7350
36.12	7933.33	36.12	7350	36.12	7912.5	36.12	7200	36.12	8137.5
36.14	8300	36.14	8025	36.14	7087.5	36.14	7875	36.14	7762.5
36.16	7533.33	36.16	7575	36.16	7837.5	36.16	7612.5	36.16	8250
36.18	7300	36.18	7875	36.18	7125	36.18	7200	36.18	8475
36.2	7800	36.2	6562.5	36.2	7575	36.2	8212.5	36.2	7800
36.22	7733.33	36.22	6375	36.22	7050	36.22	7687.5	36.22	8662.5
36.24	7366.67	36.24	7200	36.24	8962.5	36.24	6750	36.24	7725
36.26	8300	36.26	8025	36.26	7575	36.26	7650	36.26	7425
36.28	7533.33	36.28	7350	36.28	7425	36.28	7350	36.28	7575
36.3	7966.67	36.3	7387.5	36.3	7200	36.3	6937.5	36.3	7237.5
36.32	8100	36.32	7125	36.32	6975	36.32	7575	36.32	8325
36.34	8000	36.34	7050	36.34	7987.5	36.34	7425	36.34	7687.5
36.36	8233.33	36.36	5587.5	36.36	8437.5	36.36	7725	36.36	7687.5
36.38	8000	36.38	7425	36.38	8287.5	36.38	8250	36.38	7950
36.4	7600	36.4	7162.5	36.4	8662.5	36.4	7950	36.4	7387.5
36.42	7433.33	36.42	6750	36.42	7612.5	36.42	7275	36.42	7912.5
36.44	8100	36.44	6337.5	36.44	7050	36.44	6787.5	36.44	7875
36.46	8966.67	36.46	6712.5	36.46	8812.5	36.46	7725	36.46	8212.5
36.48	7800	36.48	7237.5	36.48	8175	36.48	6975	36.48	6750
36.5	7366.67	36.5	7312.5	36.5	7125	36.5	7350	36.5	8662.5
36.52	8133.33	36.52	7837.5	36.52	7537.5	36.52	8287.5	36.52	8287.5
36.54	7233.33	36.54	6750	36.54	6712.5	36.54	8062.5	36.54	7537.5
36.56	7900	36.56	7425	36.56	7312.5	36.56	7837.5	36.56	7950
36.58	7533.33	36.58	6375	36.58	6862.5	36.58	6937.5	36.58	7462.5
36.6	7366.67	36.6	6675	36.6	7950	36.6	7725	36.6	7912.5
36.62	7733.33	36.62	6712.5	36.62	7200	36.62	6900	36.62	7987.5
36.64	7766.67	36.64	7200	36.64	7312.5	36.64	6937.5	36.64	7350
36.66	6700	36.66	7275	36.66	7125	36.66	7350	36.66	8287.5
36.68	6333.33	36.68	6825	36.68	7200	36.68	7612.5	36.68	8512.5
36.7	7300	36.7	7425	36.7	7650	36.7	7387.5	36.7	7312.5
36.72	7766.67	36.72	6825	36.72	7725	36.72	8287.5	36.72	8325
36.74	7600	36.74	7200	36.74	7087.5	36.74	6375	36.74	7687.5
36.76	7900	36.76	5962.5	36.76	7500	36.76	7725	36.76	8475
36.78	7200	36.78	7275	36.78	7687.5	36.78	6975	36.78	7162.5
36.8	7066.67	36.8	6862.5	36.8	7200	36.8	7875	36.8	8062.5
36.82	7033.33	36.82	6450	36.82	7462.5	36.82	6825	36.82	8325
36.84	6600	36.84	6862.5	36.84	7237.5	36.84	7275	36.84	6562.5
36.86	6700	36.86	6450	36.86	7725	36.86	8175	36.86	8250
36.88	7000	36.88	7800	36.88	7012.5	36.88	6975	36.88	8250
36.9	7500	36.9	6337.5	36.9	8025	36.9	7087.5	36.9	7612.5
36.92	8033.33	36.92	6712.5	36.92	8362.5	36.92	7012.5	36.92	7537.5
36.94	7966.67	36.94	6562.5	36.94	7725	36.94	7087.5	36.94	7500
36.96	7433.33	36.96	6787.5	36.96	7725	36.96	7125	36.96	7462.5
36.98	8166.67	36.98	6825	36.98	7125	36.98	7837.5	36.98	8025
37	7233.33	37	6675	37	7462.5	37	8212.5	37	8062.5
37.02	8100	37.02	7087.5	37.02	7537.5	37.02	7350	37.02	8100
37.04	7500	37.04	7200	37.04	6975	37.04	8287.5	37.04	8250
37.06	7666.67	37.06	7762.5	37.06	7162.5	37.06	7462.5	37.06	6937.5
37.08	7166.67	37.08	6000	37.08	7800	37.08	7162.5	37.08	7612.5
37.1	8000	37.1	6562.5	37.1	8137.5	37.1	6675	37.1	7237.5
37.12	7700	37.12	6637.5	37.12	6825	37.12	7162.5	37.12	8475
37.14	8300	37.14	6787.5	37.14	7200	37.14	6562.5	37.14	7125
37.16	7966.67	37.16	6900	37.16	7500	37.16	6862.5	37.16	7575
37.18	7066.67	37.18	6900	37.18	8550	37.18	8062.5	37.18	7612.5
37.2	7500	37.2	6525	37.2	7050	37.2	7612.5	37.2	7575
37.22	7066.67	37.22	6787.5	37.22	7875	37.22	7012.5	37.22	7462.5
37.24	8166.67	37.24	6600	37.24	7762.5	37.24	6937.5	37.24	7050
37.26	7700	37.26	7912.5	37.26	7537.5	37.26	7762.5	37.26	7987.5
37.28	8066.67	37.28	6712.5	37.28	7837.5	37.28	7650	37.28	8325
37.3	6800	37.3	6937.5	37.3	7575	37.3	6075	37.3	7837.5
37.32	7866.67	37.32	7537.5	37.32	7012.5	37.32	6150	37.32	7162.5
37.34	6300	37.34	6712.5	37.34	7575	37.34	7162.5	37.34	8025
37.36	7066.67	37.36	6300	37.36	7425	37.36	7050	37.36	6787.5
37.38	7133.33	37.38	6262.5	37.38	6300	37.38	6750	37.38	7762.5
37.4	7766.67	37.4	6112.5	37.4	6825	37.4	6412.5	37.4	8700
37.42	7966.67	37.42	6112.5	37.42	7762.5	37.42	7425	37.42	7987.5
37.44	7400	37.44	6600	37.44	7875	37.44	6262.5	37.44	7650
37.46	7600	37.46	5625	37.46	7200	37.46	7350	37.46	7875
37.48	7866.67	37.48	6787.5	37.48	7687.5	37.48	6787.5	37.48	7425
37.5	7066.67	37.5	6712.5	37.5	7837.5	37.5	6262.5	37.5	8062.5
37.52	7600	37.52	5662.5	37.52	7687.5	37.52	6637.5	37.52	7050
37.54	7500	37.54	6262.5	37.54	6787.5	37.54	6750	37.54	6862.5
37.56	7800	37.56	7162.5	37.56	7237.5	37.56	7387.5	37.56	8400
37.58	7766.67	37.58	6000	37.58	7950	37.58	7162.5	37.58	6975
37.6	7500	37.6	6562.5	37.6	7012.5	37.6	8137.5	37.6	8437.5
37.62	7366.67	37.62	6075	37.62	7800	37.62	7800	37.62	7800
37.64	7233.33	37.64	7050	37.64	7575	37.64	6825	37.64	7612.5
37.66	7533.33	37.66	7162.5	37.66	6825	37.66	6862.5	37.66	8737.5
37.68	7766.67	37.68	6487.5	37.68	8025	37.68	7462.5	37.68	8100
37.7	7100	37.7	7387.5	37.7	6600	37.7	6037.5	37.7	6487.5
37.72	7066.67	37.72	7537.5	37.72	7162.5	37.72	6825	37.72	7950
37.74	7800	37.74	6637.5	37.74	6862.5	37.74	7387.5	37.74	7687.5
37.76	7466.67	37.76	6825	37.76	7575	37.76	7500	37.76	7050
37.78	6866.67	37.78	6637.5	37.78	6975	37.78	6787.5	37.78	7762.5
37.8	8133.33	37.8	6787.5	37.8	7275	37.8	7050	37.8	7275
37.82	7633.33	37.82	6150	37.82	7200	37.82	7012.5	37.82	7612.5
37.84	7533.33	37.84	6712.5	37.84	7575	37.84	7012.5	37.84	7725
37.86	7133.33	37.86	6450	37.86	7500	37.86	7050	37.86	7425
37.88	6633.33	37.88	6900	37.88	7725	37.88	7387.5	37.88	7387.5
37.9	6733.33	37.9	6150	37.9	7312.5	37.9	7012.5	37.9	6825
37.92	7600	37.92	6337.5	37.92	6562.5	37.92	7425	37.92	6862.5
37.94	7100	37.94	5925	37.94	7162.5	37.94	6300	37.94	7312.5
37.96	7400	37.96	6525	37.96	6525	37.96	6637.5	37.96	6825
37.98	6833.33	37.98	6900	37.98	6450	37.98	6187.5	37.98	7987.5
38	7500	38	7312.5	38	5887.5	38	6225	38	7275
38.02	7300	38.02	6037.5	38.02	6975	38.02	6225	38.02	7350
38.04	6866.67	38.04	6825	38.04	7650	38.04	6487.5	38.04	7387.5
38.06	7966.67	38.06	6825	38.06	6750	38.06	6937.5	38.06	7950
38.08	8466.67	38.08	6600	38.08	6712.5	38.08	5775	38.08	7950
38.1	7633.33	38.1	6675	38.1	6750	38.1	6750	38.1	7237.5
38.12	7300	38.12	7462.5	38.12	7800	38.12	7725	38.12	7350
38.14	7366.67	38.14	6637.5	38.14	7125	38.14	7350	38.14	8175
38.16	7133.33	38.16	6937.5	38.16	7312.5	38.16	7687.5	38.16	7837.5
38.18	6100	38.18	6150	38.18	6862.5	38.18	7237.5	38.18	7200
38.2	6966.67	38.2	6375	38.2	7500	38.2	6825	38.2	7125
38.22	7666.67	38.22	6637.5	38.22	7162.5	38.22	7350	38.22	8362.5
38.24	7366.67	38.24	6937.5	38.24	7125	38.24	7425	38.24	7275
38.26	7333.33	38.26	6862.5	38.26	6900	38.26	6900	38.26	6600
38.28	7066.67	38.28	7200	38.28	6900	38.28	7050	38.28	7950
38.3	7466.67	38.3	5962.5	38.3	7237.5	38.3	7087.5	38.3	7612.5
38.32	7666.67	38.32	6412.5	38.32	8175	38.32	5737.5	38.32	8025
38.34	7900	38.34	6375	38.34	6450	38.34	6862.5	38.34	7650
38.36	6966.67	38.36	6712.5	38.36	7725	38.36	6712.5	38.36	8062.5
38.38	6833.33	38.38	7050	38.38	7237.5	38.38	5887.5	38.38	8100
38.4	7566.67	38.4	6525	38.4	6937.5	38.4	7237.5	38.4	7125
38.42	7033.33	38.42	7162.5	38.42	7087.5	38.42	6937.5	38.42	7162.5
38.44	6533.33	38.44	6375	38.44	5925	38.44	6862.5	38.44	7087.5
38.46	7400	38.46	6075	38.46	7500	38.46	7387.5	38.46	6750
38.48	6933.33	38.48	6450	38.48	7462.5	38.48	7462.5	38.48	7500
38.5	7166.67	38.5	6375	38.5	7387.5	38.5	7500	38.5	6937.5
38.52	8133.33	38.52	7350	38.52	6712.5	38.52	7050	38.52	7312.5
38.54	7633.33	38.54	5887.5	38.54	7237.5	38.54	6375	38.54	6750
38.56	7333.33	38.56	7575	38.56	7162.5	38.56	6975	38.56	6112.5
38.58	7033.33	38.58	6787.5	38.58	7950	38.58	6000	38.58	6825
38.6	7466.67	38.6	6600	38.6	7200	38.6	6900	38.6	8137.5
38.62	7733.33	38.62	7237.5	38.62	7200	38.62	6675	38.62	7800
38.64	6033.33	38.64	6712.5	38.64	6975	38.64	7237.5	38.64	7200
38.66	7033.33	38.66	6150	38.66	7087.5	38.66	6075	38.66	7725
38.68	7433.33	38.68	6450	38.68	7537.5	38.68	6712.5	38.68	7125
38.7	6833.33	38.7	6300	38.7	7350	38.7	7200	38.7	7500
38.72	7266.67	38.72	7012.5	38.72	7387.5	38.72	6712.5	38.72	7237.5
38.74	6233.33	38.74	7012.5	38.74	6975	38.74	7462.5	38.74	6937.5
38.76	7533.33	38.76	7087.5	38.76	7425	38.76	6412.5	38.76	6787.5
38.78	6800	38.78	7125	38.78	7125	38.78	6037.5	38.78	7012.5
38.8	6833.33	38.8	6112.5	38.8	6712.5	38.8	7312.5	38.8	6712.5
38.82	7266.67	38.82	6975	38.82	7050	38.82	6562.5	38.82	7012.5
38.84	6866.67	38.84	6862.5	38.84	7087.5	38.84	6900	38.84	7275
38.86	6866.67	38.86	5512.5	38.86	6150	38.86	7275	38.86	6637.5
38.88	6566.67	38.88	6225	38.88	7425	38.88	7125	38.88	7537.5
38.9	7100	38.9	6750	38.9	7012.5	38.9	7425	38.9	7050
38.92	6766.67	38.92	5775	38.92	6937.5	38.92	6937.5	38.92	7125
38.94	7000	38.94	6787.5	38.94	7425	38.94	7087.5	38.94	7687.5
38.96	6933.33	38.96	5925	38.96	6975	38.96	6825	38.96	7650
38.98	6833.33	38.98	5812.5	38.98	6825	38.98	6375	38.98	7275
39	6500	39	6562.5	39	6637.5	39	7687.5	39	7050
39.02	6933.33	39.02	6862.5	39.02	7500	39.02	6562.5	39.02	7275
39.04	6766.67	39.04	7125	39.04	8437.5	39.04	6675	39.04	6900
39.06	6566.67	39.06	6600	39.06	6637.5	39.06	6487.5	39.06	7725
39.08	7033.33	39.08	6825	39.08	6375	39.08	6637.5	39.08	8025
39.1	7666.67	39.1	7275	39.1	5850	39.1	7275	39.1	7350
39.12	7000	39.12	6187.5	39.12	6787.5	39.12	6900	39.12	7575
39.14	6833.33	39.14	6262.5	39.14	6825	39.14	6825	39.14	7350
39.16	7400	39.16	6975	39.16	6787.5	39.16	6637.5	39.16	6787.5
39.18	7166.67	39.18	7125	39.18	7575	39.18	5925	39.18	7500
39.2	7300	39.2	6675	39.2	7650	39.2	6262.5	39.2	8025
39.22	7033.33	39.22	6037.5	39.22	6900	39.22	7125	39.22	7612.5
39.24	8466.67	39.24	5475	39.24	7425	39.24	7125	39.24	7987.5
39.26	6600	39.26	6562.5	39.26	6862.5	39.26	6150	39.26	7537.5
39.28	6500	39.28	6262.5	39.28	7837.5	39.28	6750	39.28	7500
39.3	7200	39.3	7387.5	39.3	6750	39.3	7425	39.3	7725
39.32	7466.67	39.32	6300	39.32	7087.5	39.32	6937.5	39.32	7425
39.34	7466.67	39.34	6262.5	39.34	7462.5	39.34	6937.5	39.34	8025
39.36	7066.67	39.36	6525	39.36	7237.5	39.36	7200	39.36	7462.5
39.38	7266.67	39.38	5250	39.38	6637.5	39.38	6862.5	39.38	7575
39.4	6366.67	39.4	5850	39.4	7687.5	39.4	5625	39.4	7200
39.42	7166.67	39.42	6112.5	39.42	6412.5	39.42	6975	39.42	6337.5
39.44	6766.67	39.44	6412.5	39.44	6000	39.44	6600	39.44	7125
39.46	7500	39.46	6112.5	39.46	7012.5	39.46	6562.5	39.46	7575
39.48	6566.67	39.48	5737.5	39.48	7200	39.48	6637.5	39.48	6937.5
39.5	6000	39.5	6037.5	39.5	7350	39.5	7200	39.5	7425
39.52	7033.33	39.52	6300	39.52	7650	39.52	7162.5	39.52	7125
39.54	7333.33	39.54	6075	39.54	6937.5	39.54	6487.5	39.54	7500
39.56	7000	39.56	7500	39.56	6750	39.56	6562.5	39.56	7125
39.58	7366.67	39.58	6562.5	39.58	6375	39.58	6300	39.58	7425
39.6	6600	39.6	6225	39.6	7162.5	39.6	7275	39.6	6975
39.62	6100	39.62	6600	39.62	7012.5	39.62	6750	39.62	7387.5
39.64	7366.67	39.64	5700	39.64	7162.5	39.64	6562.5	39.64	7275
39.66	6733.33	39.66	6112.5	39.66	6262.5	39.66	6450	39.66	7237.5
39.68	7233.33	39.68	6412.5	39.68	6637.5	39.68	5925	39.68	6225
39.7	7533.33	39.7	6825	39.7	6600	39.7	6150	39.7	6412.5
39.72	7200	39.72	6637.5	39.72	7612.5	39.72	6487.5	39.72	6975
39.74	5966.67	39.74	7537.5	39.74	6862.5	39.74	7837.5	39.74	6412.5
39.76	6566.67	39.76	6075	39.76	7275	39.76	7162.5	39.76	7012.5
39.78	7000	39.78	6900	39.78	7350	39.78	7050	39.78	8100
39.8	7600	39.8	6600	39.8	7125	39.8	7200	39.8	7200
39.82	6633.33	39.82	6525	39.82	7950	39.82	6600	39.82	6337.5
39.84	6400	39.84	7012.5	39.84	8175	39.84	6562.5	39.84	7875
39.86	7000	39.86	6187.5	39.86	7350	39.86	6975	39.86	7537.5
39.88	6866.67	39.88	6262.5	39.88	6637.5	39.88	6787.5	39.88	7687.5
39.9	6766.67	39.9	6712.5	39.9	7125	39.9	6975	39.9	6937.5
39.92	7300	39.92	6712.5	39.92	6262.5	39.92	6375	39.92	7762.5
39.94	7333.33	39.94	5737.5	39.94	6337.5	39.94	6750	39.94	7462.5
39.96	7566.67	39.96	6525	39.96	6337.5	39.96	6562.5	39.96	7762.5
39.98	6866.67	39.98	5775	39.98	6675	39.98	6675	39.98	7575
40	6900	40	5962.5	40	7462.5	40	6975	40	8137.5
40.02	6766.67	40.02	6450	40.02	7612.5	40.02	7650	40.02	6900
40.04	7033.33	40.04	6450	40.04	8025	40.04	6487.5	40.04	7800
40.06	7066.67	40.06	6712.5	40.06	6000	40.06	7275	40.06	6525
40.08	7233.33	40.08	6075	40.08	6637.5	40.08	6862.5	40.08	7462.5
40.1	7166.67	40.1	6637.5	40.1	7162.5	40.1	7312.5	40.1	7462.5
40.12	7433.33	40.12	6300	40.12	7050	40.12	6450	40.12	8100
40.14	7233.33	40.14	6037.5	40.14	7575	40.14	5700	40.14	7312.5
40.16	6500	40.16	6337.5	40.16	7162.5	40.16	6262.5	40.16	7125
40.18	6400	40.18	6375	40.18	7350	40.18	7387.5	40.18	7425
40.2	6933.33	40.2	6900	40.2	7650	40.2	7462.5	40.2	7425
40.22	6966.67	40.22	6562.5	40.22	6262.5	40.22	6300	40.22	7275
40.24	6833.33	40.24	6637.5	40.24	7275	40.24	6375	40.24	7687.5
40.26	6466.67	40.26	6675	40.26	7200	40.26	6562.5	40.26	7200
40.28	6433.33	40.28	7050	40.28	7612.5	40.28	6412.5	40.28	7575
40.3	7233.33	40.3	6037.5	40.3	6487.5	40.3	6825	40.3	7425
40.32	7100	40.32	6262.5	40.32	7387.5	40.32	6825	40.32	7162.5
40.34	7000	40.34	6525	40.34	7312.5	40.34	7237.5	40.34	6637.5
40.36	6700	40.36	6075	40.36	8362.5	40.36	6375	40.36	7462.5
40.38	7466.67	40.38	6900	40.38	7125	40.38	6900	40.38	6975
40.4	6800	40.4	6900	40.4	7612.5	40.4	7762.5	40.4	7837.5
40.42	6600	40.42	6712.5	40.42	6637.5	40.42	7987.5	40.42	7312.5
40.44	6833.33	40.44	6862.5	40.44	7200	40.44	8062.5	40.44	7575
40.46	7333.33	40.46	6862.5	40.46	7275	40.46	7500	40.46	8062.5
40.48	7500	40.48	7050	40.48	6825	40.48	8025	40.48	7162.5
40.5	7366.67	40.5	6150	40.5	6750	40.5	7650	40.5	7500
40.52	7766.67	40.52	6150	40.52	7162.5	40.52	8062.5	40.52	7987.5
40.54	7133.33	40.54	6187.5	40.54	7725	40.54	8175	40.54	8062.5
40.56	6566.67	40.56	6412.5	40.56	7387.5	40.56	8212.5	40.56	6262.5
40.58	6933.33	40.58	6750	40.58	6337.5	40.58	7425	40.58	7425
40.6	7000	40.6	6262.5	40.6	7500	40.6	6675	40.6	7837.5
40.62	7233.33	40.62	7087.5	40.62	7612.5	40.62	7312.5	40.62	7012.5
40.64	7800	40.64	6337.5	40.64	6750	40.64	7087.5	40.64	8250
40.66	7600	40.66	6600	40.66	6450	40.66	7800	40.66	6675
40.68	7200	40.68	6412.5	40.68	7312.5	40.68	7875	40.68	8250
40.7	7800	40.7	6825	40.7	7050	40.7	6862.5	40.7	7762.5
40.72	8266.67	40.72	6487.5	40.72	6825	40.72	7387.5	40.72	8437.5
40.74	7133.33	40.74	6075	40.74	8100	40.74	7762.5	40.74	8025
40.76	7333.33	40.76	5887.5	40.76	7725	40.76	7425	40.76	7462.5
40.78	7166.67	40.78	6900	40.78	6787.5	40.78	6900	40.78	7200
40.8	7166.67	40.8	6712.5	40.8	7237.5	40.8	6900	40.8	7575
40.82	7266.67	40.82	6037.5	40.82	6412.5	40.82	7012.5	40.82	7500
40.84	7600	40.84	6000	40.84	7200	40.84	6450	40.84	7462.5
40.86	7233.33	40.86	5812.5	40.86	7200	40.86	7725	40.86	8137.5
40.88	7566.67	40.88	5887.5	40.88	7612.5	40.88	6675	40.88	7537.5
40.9	7766.67	40.9	6450	40.9	7425	40.9	6525	40.9	6562.5
40.92	6766.67	40.92	6000	40.92	6675	40.92	7012.5	40.92	6825
40.94	7100	40.94	6825	40.94	8100	40.94	7350	40.94	7575
40.96	7133.33	40.96	6375	40.96	6862.5	40.96	6975	40.96	7762.5
40.98	7866.67	40.98	6300	40.98	7275	40.98	7012.5	40.98	8137.5
41	7000	41	6412.5	41	6937.5	41	7500	41	8062.5
41.02	7400	41.02	6600	41.02	6450	41.02	7687.5	41.02	7200
41.04	7066.67	41.04	6562.5	41.04	8587.5	41.04	7050	41.04	7612.5
41.06	6933.33	41.06	6225	41.06	7462.5	41.06	7162.5	41.06	6937.5
41.08	7866.67	41.08	6412.5	41.08	7650	41.08	6375	41.08	7425
41.1	7700	41.1	6187.5	41.1	7312.5	41.1	6112.5	41.1	8062.5
41.12	7333.33	41.12	6300	41.12	7200	41.12	6562.5	41.12	8437.5
41.14	7200	41.14	6075	41.14	6937.5	41.14	7012.5	41.14	8475
41.16	8000	41.16	6712.5	41.16	8212.5	41.16	6825	41.16	8062.5
41.18	8000	41.18	6075	41.18	8287.5	41.18	6562.5	41.18	7950
41.2	7400	41.2	7237.5	41.2	6300	41.2	6712.5	41.2	7612.5
41.22	8033.33	41.22	7200	41.22	8100	41.22	6900	41.22	7462.5
41.24	7500	41.24	6637.5	41.24	6750	41.24	7162.5	41.24	8325
41.26	7300	41.26	6112.5	41.26	7425	41.26	7612.5	41.26	8475
41.28	7500	41.28	7500	41.28	7762.5	41.28	6675	41.28	8437.5
41.3	7033.33	41.3	6150	41.3	7162.5	41.3	6750	41.3	8550
41.32	7566.67	41.32	7125	41.32	7275	41.32	7987.5	41.32	7912.5
41.34	7366.67	41.34	6862.5	41.34	7237.5	41.34	7275	41.34	8100
41.36	7300	41.36	6675	41.36	6825	41.36	7275	41.36	9112.5
41.38	7333.33	41.38	5700	41.38	7800	41.38	7650	41.38	8475
41.4	7166.67	41.4	7425	41.4	7575	41.4	5887.5	41.4	7912.5
41.42	7333.33	41.42	6450	41.42	6862.5	41.42	7125	41.42	9000
41.44	7200	41.44	6187.5	41.44	7875	41.44	6637.5	41.44	8100
41.46	6800	41.46	6412.5	41.46	8062.5	41.46	7950	41.46	8362.5
41.48	8000	41.48	6412.5	41.48	7912.5	41.48	8137.5	41.48	7762.5
41.5	7266.67	41.5	7387.5	41.5	7912.5	41.5	6937.5	41.5	8662.5
41.52	7200	41.52	7275	41.52	8512.5	41.52	7237.5	41.52	8287.5
41.54	7800	41.54	6450	41.54	7912.5	41.54	7425	41.54	8550
41.56	7833.33	41.56	6262.5	41.56	7912.5	41.56	7350	41.56	8175
41.58	8033.33	41.58	6937.5	41.58	7837.5	41.58	6450	41.58	7575
41.6	7166.67	41.6	6825	41.6	8100	41.6	7500	41.6	8812.5
41.62	7500	41.62	7800	41.62	7462.5	41.62	7387.5	41.62	9900
41.64	7766.67	41.64	6262.5	41.64	7275	41.64	6975	41.64	8625
41.66	7966.67	41.66	7237.5	41.66	7312.5	41.66	7387.5	41.66	9150
41.68	7166.67	41.68	6600	41.68	7912.5	41.68	7500	41.68	8362.5
41.7	8366.67	41.7	7012.5	41.7	8212.5	41.7	8137.5	41.7	7800
41.72	8966.67	41.72	6150	41.72	6937.5	41.72	6450	41.72	7912.5
41.74	7833.33	41.74	6637.5	41.74	7875	41.74	8362.5	41.74	8700
41.76	9133.33	41.76	7012.5	41.76	8025	41.76	6412.5	41.76	7725
41.78	7666.67	41.78	6150	41.78	7312.5	41.78	7350	41.78	8887.5
41.8	7633.33	41.8	7425	41.8	7912.5	41.8	7200	41.8	8662.5
41.82	8166.67	41.82	7500	41.82	7350	41.82	6862.5	41.82	7762.5
41.84	8133.33	41.84	6337.5	41.84	7537.5	41.84	7987.5	41.84	7650
41.86	7433.33	41.86	6675	41.86	7875	41.86	7800	41.86	8662.5
41.88	7666.67	41.88	6300	41.88	7800	41.88	7687.5	41.88	8850
41.9	7000	41.9	7387.5	41.9	8025	41.9	7837.5	41.9	9000
41.92	9000	41.92	7575	41.92	8887.5	41.92	7275	41.92	8812.5
41.94	8133.33	41.94	6900	41.94	7762.5	41.94	6937.5	41.94	9600
41.96	8766.67	41.96	7012.5	41.96	7987.5	41.96	6937.5	41.96	9037.5
41.98	7000	41.98	6637.5	41.98	8550	41.98	7237.5	41.98	8550
42	7466.67	42	6637.5	42	8775	42	7987.5	42	8587.5
42.02	8133.33	42.02	7837.5	42.02	8737.5	42.02	7575	42.02	7912.5
42.04	8466.67	42.04	6862.5	42.04	8137.5	42.04	7312.5	42.04	8137.5
42.06	6900	42.06	7800	42.06	8700	42.06	7612.5	42.06	9000
42.08	8000	42.08	6937.5	42.08	8475	42.08	7462.5	42.08	8962.5
42.1	7700	42.1	7275	42.1	7800	42.1	6637.5	42.1	9187.5
42.12	7166.67	42.12	7087.5	42.12	8587.5	42.12	8250	42.12	8700
42.14	7866.67	42.14	6112.5	42.14	9112.5	42.14	7387.5	42.14	9037.5
42.16	8000	42.16	7387.5	42.16	8812.5	42.16	7162.5	42.16	8812.5
42.18	9400	42.18	6300	42.18	8287.5	42.18	7537.5	42.18	9450
42.2	8066.67	42.2	7500	42.2	8250	42.2	7425	42.2	9225
42.22	8433.33	42.22	7087.5	42.22	9525	42.22	7800	42.22	9675
42.24	9266.67	42.24	7312.5	42.24	8775	42.24	7687.5	42.24	9487.5
42.26	7900	42.26	7087.5	42.26	8137.5	42.26	6825	42.26	9037.5
42.28	8066.67	42.28	6675	42.28	8962.5	42.28	7312.5	42.28	8662.5
42.3	8200	42.3	7462.5	42.3	8625	42.3	7762.5	42.3	9300
42.32	8966.67	42.32	6375	42.32	8325	42.32	7837.5	42.32	10012.5
42.34	8133.33	42.34	6787.5	42.34	9225	42.34	7800	42.34	9600
42.36	8566.67	42.36	7237.5	42.36	8887.5	42.36	7875	42.36	10462.5
42.38	7633.33	42.38	6862.5	42.38	8662.5	42.38	8925	42.38	9225
42.4	8200	42.4	7162.5	42.4	8887.5	42.4	7537.5	42.4	8700
42.42	7533.33	42.42	8212.5	42.42	8737.5	42.42	8062.5	42.42	10237.5
42.44	7866.67	42.44	7612.5	42.44	8812.5	42.44	8062.5	42.44	9750
42.46	8533.33	42.46	6375	42.46	8400	42.46	7875	42.46	8850
42.48	8600	42.48	7387.5	42.48	9037.5	42.48	7762.5	42.48	9000
42.5	8933.33	42.5	7275	42.5	7875	42.5	7950	42.5	9037.5
42.52	8533.33	42.52	8175	42.52	9487.5	42.52	7462.5	42.52	9825
42.54	7800	42.54	7800	42.54	8437.5	42.54	8212.5	42.54	10725
42.56	8266.67	42.56	6787.5	42.56	9225	42.56	8737.5	42.56	9975
42.58	8066.67	42.58	7350	42.58	7725	42.58	8025	42.58	9412.5
42.6	10366.7	42.6	8512.5	42.6	7537.5	42.6	7312.5	42.6	8887.5
42.62	8233.33	42.62	6300	42.62	8475	42.62	8250	42.62	9712.5
42.64	8933.33	42.64	7762.5	42.64	8962.5	42.64	7912.5	42.64	9937.5
42.66	8300	42.66	6150	42.66	8550	42.66	7687.5	42.66	9262.5
42.68	8033.33	42.68	6712.5	42.68	8737.5	42.68	8700	42.68	9637.5
42.7	8600	42.7	7350	42.7	9187.5	42.7	8025	42.7	9675
42.72	8500	42.72	6750	42.72	8550	42.72	7612.5	42.72	10125
42.74	8566.67	42.74	7462.5	42.74	8887.5	42.74	8475	42.74	9562.5
42.76	8000	42.76	7275	42.76	7987.5	42.76	7725	42.76	9712.5
42.78	8300	42.78	7912.5	42.78	8512.5	42.78	7687.5	42.78	10087.5
42.8	8300	42.8	8212.5	42.8	9037.5	42.8	7687.5	42.8	9787.5
42.82	8800	42.82	7725	42.82	8962.5	42.82	7950	42.82	9450
42.84	9566.67	42.84	6975	42.84	9112.5	42.84	8212.5	42.84	9712.5
42.86	9266.67	42.86	7087.5	42.86	8962.5	42.86	8812.5	42.86	10762.5
42.88	8366.67	42.88	7237.5	42.88	8437.5	42.88	7237.5	42.88	9712.5
42.9	9333.33	42.9	6712.5	42.9	8475	42.9	7875	42.9	9712.5
42.92	8433.33	42.92	7312.5	42.92	8925	42.92	7725	42.92	10275
42.94	8666.67	42.94	7312.5	42.94	8737.5	42.94	8737.5	42.94	10575
42.96	8600	42.96	7387.5	42.96	8775	42.96	7462.5	42.96	10575
42.98	9333.33	42.98	8100	42.98	7575	42.98	9000	42.98	9787.5
43	9200	43	7575	43	8512.5	43	7762.5	43	10950
43.02	8933.33	43.02	7425	43.02	8475	43.02	7912.5	43.02	9300
43.04	9033.33	43.04	7537.5	43.04	8662.5	43.04	9225	43.04	10200
43.06	9400	43.06	6787.5	43.06	8925	43.06	8325	43.06	10350
43.08	8366.67	43.08	7950	43.08	10162.5	43.08	8362.5	43.08	10425
43.1	8733.33	43.1	6450	43.1	9562.5	43.1	7612.5	43.1	9637.5
43.12	8833.33	43.12	6637.5	43.12	9225	43.12	8400	43.12	11100
43.14	9300	43.14	7800	43.14	9262.5	43.14	7837.5	43.14	10275
43.16	9133.33	43.16	7912.5	43.16	9262.5	43.16	8850	43.16	9450
43.18	9733.33	43.18	7275	43.18	9525	43.18	8962.5	43.18	9562.5
43.2	10100	43.2	7725	43.2	9600	43.2	8550	43.2	10312.5
43.22	10166.7	43.22	8250	43.22	8587.5	43.22	7950	43.22	10575
43.24	9733.33	43.24	7162.5	43.24	8962.5	43.24	7987.5	43.24	10875
43.26	8900	43.26	7725	43.26	9637.5	43.26	7425	43.26	10837.5
43.28	9766.67	43.28	8512.5	43.28	8775	43.28	8775	43.28	9637.5
43.3	8533.33	43.3	7200	43.3	8700	43.3	7950	43.3	10837.5
43.32	9200	43.32	7500	43.32	8925	43.32	8737.5	43.32	10462.5
43.34	8533.33	43.34	8025	43.34	9750	43.34	8812.5	43.34	9937.5
43.36	8933.33	43.36	6975	43.36	8850	43.36	9000	43.36	9825
43.38	8333.33	43.38	7875	43.38	8962.5	43.38	7875	43.38	10912.5
43.4	8133.33	43.4	7087.5	43.4	7912.5	43.4	8437.5	43.4	10275
43.42	9133.33	43.42	7837.5	43.42	8437.5	43.42	8025	43.42	10012.5
43.44	9200	43.44	7650	43.44	8475	43.44	8737.5	43.44	11025
43.46	8800	43.46	8175	43.46	8362.5	43.46	7237.5	43.46	10237.5
43.48	8866.67	43.48	7537.5	43.48	8550	43.48	8812.5	43.48	9937.5
43.5	7866.67	43.5	7987.5	43.5	8362.5	43.5	8062.5	43.5	8400
43.52	8966.67	43.52	6600	43.52	9487.5	43.52	7425	43.52	10725
43.54	8900	43.54	7200	43.54	9787.5	43.54	7387.5	43.54	9787.5
43.56	9466.67	43.56	7650	43.56	9487.5	43.56	7912.5	43.56	9637.5
43.58	9500	43.58	7800	43.58	9262.5	43.58	7425	43.58	9675
43.6	8566.67	43.6	7087.5	43.6	8925	43.6	7762.5	43.6	10237.5
43.62	7533.33	43.62	7462.5	43.62	7650	43.62	7987.5	43.62	10762.5
43.64	8600	43.64	7687.5	43.64	8212.5	43.64	8137.5	43.64	10387.5
43.66	9133.33	43.66	7575	43.66	8700	43.66	8250	43.66	10087.5
43.68	8900	43.68	7837.5	43.68	9225	43.68	9037.5	43.68	9225
43.7	9166.67	43.7	8062.5	43.7	9112.5	43.7	8887.5	43.7	10162.5
43.72	7900	43.72	7875	43.72	9750	43.72	7575	43.72	9975
43.74	8766.67	43.74	7500	43.74	9450	43.74	7500	43.74	10012.5
43.76	9200	43.76	7912.5	43.76	8850	43.76	8250	43.76	10650
43.78	9733.33	43.78	7612.5	43.78	9037.5	43.78	8175	43.78	10312.5
43.8	7633.33	43.8	7275	43.8	8437.5	43.8	8512.5	43.8	9825
43.82	9066.67	43.82	7350	43.82	8700	43.82	8400	43.82	11137.5
43.84	8533.33	43.84	7500	43.84	8962.5	43.84	8437.5	43.84	10087.5
43.86	8500	43.86	7050	43.86	9150	43.86	8325	43.86	10462.5
43.88	7866.67	43.88	7425	43.88	9262.5	43.88	7612.5	43.88	10050
43.9	8700	43.9	6900	43.9	8812.5	43.9	8025	43.9	10200
43.92	8033.33	43.92	7612.5	43.92	9075	43.92	7875	43.92	9225
43.94	7933.33	43.94	7875	43.94	9487.5	43.94	7125	43.94	9825
43.96	8300	43.96	7125	43.96	8100	43.96	7462.5	43.96	9562.5
43.98	9066.67	43.98	7087.5	43.98	9487.5	43.98	7875	43.98	10612.5
44	8400	44	7725	44	8850	44	7500	44	9412.5
44.02	8733.33	44.02	7237.5	44.02	8625	44.02	7575	44.02	9675
44.04	8333.33	44.04	7012.5	44.04	8962.5	44.04	7387.5	44.04	9862.5
44.06	9166.67	44.06	7162.5	44.06	8062.5	44.06	6975	44.06	10425
44.08	8733.33	44.08	7012.5	44.08	8550	44.08	7912.5	44.08	9712.5
44.1	8800	44.1	7237.5	44.1	9300	44.1	8100	44.1	10425
44.12	8566.67	44.12	7200	44.12	8662.5	44.12	7425	44.12	9600
44.14	9100	44.14	6937.5	44.14	8362.5	44.14	7762.5	44.14	10237.5
44.16	7966.67	44.16	7425	44.16	9262.5	44.16	8175	44.16	8400
44.18	8733.33	44.18	6600	44.18	8925	44.18	8625	44.18	9787.5
44.2	8533.33	44.2	7350	44.2	7912.5	44.2	7462.5	44.2	9525
44.22	7733.33	44.22	7987.5	44.22	8737.5	44.22	6975	44.22	9825
44.24	7633.33	44.24	7237.5	44.24	8550	44.24	8250	44.24	11025
44.26	7666.67	44.26	7987.5	44.26	8662.5	44.26	7875	44.26	10312.5
44.28	7733.33	44.28	6787.5	44.28	8250	44.28	6675	44.28	9825
44.3	8400	44.3	7387.5	44.3	8700	44.3	7537.5	44.3	9525
44.32	8733.33	44.32	7237.5	44.32	8662.5	44.32	8362.5	44.32	9150
44.34	8200	44.34	6637.5	44.34	9000	44.34	8137.5	44.34	9112.5
44.36	8866.67	44.36	7012.5	44.36	8362.5	44.36	7687.5	44.36	8512.5
44.38	8533.33	44.38	6712.5	44.38	9225	44.38	7650	44.38	8925
44.4	8333.33	44.4	7425	44.4	9300	44.4	7725	44.4	9975
44.42	7900	44.42	6825	44.42	8587.5	44.42	7462.5	44.42	9225
44.44	8366.67	44.44	7612.5	44.44	8662.5	44.44	7537.5	44.44	10312.5
44.46	6800	44.46	6600	44.46	8437.5	44.46	6937.5	44.46	9000
44.48	8400	44.48	7237.5	44.48	8775	44.48	6900	44.48	9825
44.5	8133.33	44.5	6975	44.5	8250	44.5	7800	44.5	8362.5
44.52	8733.33	44.52	7350	44.52	7987.5	44.52	6900	44.52	9450
44.54	8466.67	44.54	6750	44.54	7987.5	44.54	7387.5	44.54	9825
44.56	8033.33	44.56	7200	44.56	8250	44.56	6900	44.56	9337.5
44.58	8233.33	44.58	6450	44.58	8062.5	44.58	6937.5	44.58	9075
44.6	7700	44.6	6750	44.6	7537.5	44.6	7125	44.6	9375
44.62	8700	44.62	6825	44.62	9075	44.62	7087.5	44.62	8662.5
44.64	7033.33	44.64	6187.5	44.64	8475	44.64	6900	44.64	9900
44.66	8366.67	44.66	6525	44.66	9225	44.66	7687.5	44.66	9450
44.68	7433.33	44.68	6600	44.68	7875	44.68	7350	44.68	8625
44.7	7500	44.7	5737.5	44.7	7725	44.7	7537.5	44.7	9675
44.72	8966.67	44.72	7087.5	44.72	7500	44.72	6712.5	44.72	9450
44.74	7166.67	44.74	7425	44.74	8887.5	44.74	7650	44.74	9262.5
44.76	8000	44.76	7425	44.76	7950	44.76	7837.5	44.76	9487.5
44.78	7733.33	44.78	7350	44.78	7650	44.78	7425	44.78	9187.5
44.8	8366.67	44.8	7087.5	44.8	8437.5	44.8	7912.5	44.8	9862.5
44.82	8233.33	44.82	6637.5	44.82	7950	44.82	8662.5	44.82	9375
44.84	7866.67	44.84	6937.5	44.84	7537.5	44.84	7987.5	44.84	9900
44.86	7200	44.86	7125	44.86	7950	44.86	6900	44.86	10612.5
44.88	7266.67	44.88	6525	44.88	7612.5	44.88	7200	44.88	10425
44.9	8066.67	44.9	7237.5	44.9	7725	44.9	8137.5	44.9	10950
44.92	7566.67	44.92	6525	44.92	7725	44.92	7612.5	44.92	10762.5
44.94	7033.33	44.94	7162.5	44.94	7425	44.94	6787.5	44.94	10875
44.96	7333.33	44.96	6637.5	44.96	7912.5	44.96	7500	44.96	10312.5
44.98	8366.67	44.98	7125	44.98	7500	44.98	8175	44.98	10050
45	8466.67	45	5887.5	45	8475	45	8137.5	45	9975
45.02	8133.33	45.02	6000	45.02	7800	45.02	8737.5	45.02	11250
45.04	7666.67	45.04	7087.5	45.04	7612.5	45.04	7800	45.04	10087.5
45.06	7900	45.06	6487.5	45.06	7837.5	45.06	7650	45.06	10462.5
45.08	7200	45.08	6525	45.08	7687.5	45.08	6750	45.08	10237.5
45.1	7533.33	45.1	6712.5	45.1	7500	45.1	7012.5	45.1	9562.5
45.12	7400	45.12	7425	45.12	8250	45.12	7575	45.12	9562.5
45.14	6700	45.14	7312.5	45.14	8250	45.14	7125	45.14	9225
45.16	8100	45.16	6900	45.16	7687.5	45.16	7387.5	45.16	10050
45.18	7966.67	45.18	6075	45.18	7875	45.18	8475	45.18	9562.5
45.2	7733.33	45.2	6337.5	45.2	7162.5	45.2	7050	45.2	8737.5
45.22	7466.67	45.22	6450	45.22	7087.5	45.22	6525	45.22	8700
45.24	7733.33	45.24	6225	45.24	8287.5	45.24	8025	45.24	8025
45.26	7533.33	45.26	6975	45.26	7537.5	45.26	7462.5	45.26	9037.5
45.28	7966.67	45.28	6787.5	45.28	8437.5	45.28	6750	45.28	8737.5
45.3	7333.33	45.3	6225	45.3	6825	45.3	7125	45.3	8325
45.32	8066.67	45.32	6525	45.32	7912.5	45.32	7237.5	45.32	8362.5
45.34	8233.33	45.34	6787.5	45.34	7350	45.34	7537.5	45.34	8362.5
45.36	7966.67	45.36	6750	45.36	7612.5	45.36	7387.5	45.36	8850
45.38	7700	45.38	7462.5	45.38	7387.5	45.38	7987.5	45.38	8287.5
45.4	7133.33	45.4	6750	45.4	7537.5	45.4	7612.5	45.4	8137.5
45.42	7466.67	45.42	6000	45.42	7725	45.42	6562.5	45.42	9300
45.44	7733.33	45.44	6412.5	45.44	6937.5	45.44	7425	45.44	8962.5
45.46	7266.67	45.46	6712.5	45.46	8400	45.46	7912.5	45.46	8925
45.48	7066.67	45.48	6825	45.48	7875	45.48	7387.5	45.48	8737.5
45.5	6700	45.5	5850	45.5	8250	45.5	7200	45.5	8550
45.52	8100	45.52	5550	45.52	7987.5	45.52	7912.5	45.52	7800
45.54	7233.33	45.54	6975	45.54	7425	45.54	7537.5	45.54	7350
45.56	7100	45.56	6112.5	45.56	7800	45.56	7500	45.56	8362.5
45.58	7700	45.58	6225	45.58	7687.5	45.58	7162.5	45.58	9412.5
45.6	6733.33	45.6	6750	45.6	7462.5	45.6	6150	45.6	7800
45.62	7566.67	45.62	6225	45.62	7800	45.62	6375	45.62	7200
45.64	7433.33	45.64	6075	45.64	7237.5	45.64	7237.5	45.64	8962.5
45.66	7933.33	45.66	6187.5	45.66	7050	45.66	6600	45.66	7762.5
45.68	8500	45.68	7425	45.68	7725	45.68	6675	45.68	7800
45.7	7900	45.7	6675	45.7	6712.5	45.7	6412.5	45.7	7987.5
45.72	7066.67	45.72	6637.5	45.72	7162.5	45.72	6075	45.72	7912.5
45.74	7266.67	45.74	5662.5	45.74	6787.5	45.74	6450	45.74	7762.5
45.76	6800	45.76	6000	45.76	7387.5	45.76	8025	45.76	7537.5
45.78	7033.33	45.78	6487.5	45.78	7312.5	45.78	7312.5	45.78	8062.5
45.8	7000	45.8	6825	45.8	7837.5	45.8	6975	45.8	8662.5
45.82	7000	45.82	6450	45.82	7087.5	45.82	6825	45.82	8362.5
45.84	7300	45.84	6525	45.84	7350	45.84	7350	45.84	8175
45.86	7933.33	45.86	6075	45.86	7200	45.86	6712.5	45.86	8025
45.88	7633.33	45.88	6037.5	45.88	6937.5	45.88	7050	45.88	8625
45.9	7333.33	45.9	6187.5	45.9	7200	45.9	6712.5	45.9	8212.5
45.92	6766.67	45.92	6675	45.92	7162.5	45.92	6487.5	45.92	7800
45.94	7266.67	45.94	6712.5	45.94	6450	45.94	7087.5	45.94	8512.5
45.96	7300	45.96	7012.5	45.96	6900	45.96	6225	45.96	8550
45.98	8000	45.98	6787.5	45.98	7800	45.98	6825	45.98	7875
46	7500	46	6187.5	46	6300	46	6562.5	46	8287.5
46.02	7700	46.02	6262.5	46.02	7087.5	46.02	6487.5	46.02	7987.5
46.04	7133.33	46.04	5662.5	46.04	7837.5	46.04	6600	46.04	8400
46.06	7666.67	46.06	5812.5	46.06	7237.5	46.06	6262.5	46.06	8437.5
46.08	7400	46.08	4987.5	46.08	6900	46.08	6900	46.08	7462.5
46.1	6900	46.1	6975	46.1	7912.5	46.1	6825	46.1	7425
46.12	6866.67	46.12	5775	46.12	7200	46.12	6337.5	46.12	7312.5
46.14	6866.67	46.14	6300	46.14	6675	46.14	6300	46.14	6975
46.16	6800	46.16	6037.5	46.16	7537.5	46.16	7012.5	46.16	7837.5
46.18	7566.67	46.18	5737.5	46.18	7237.5	46.18	5512.5	46.18	8850
46.2	7333.33	46.2	6412.5	46.2	6675	46.2	6675	46.2	8700
46.22	7200	46.22	6337.5	46.22	6787.5	46.22	6450	46.22	6975
46.24	6766.67	46.24	6187.5	46.24	7387.5	46.24	5812.5	46.24	7912.5
46.26	6966.67	46.26	6862.5	46.26	7387.5	46.26	7500	46.26	9150
46.28	6400	46.28	6412.5	46.28	6637.5	46.28	6112.5	46.28	8362.5
46.3	6933.33	46.3	5475	46.3	7425	46.3	7087.5	46.3	8100
46.32	7366.67	46.32	6562.5	46.32	7537.5	46.32	6825	46.32	8100
46.34	6500	46.34	6562.5	46.34	6675	46.34	6037.5	46.34	7237.5
46.36	7033.33	46.36	5662.5	46.36	7687.5	46.36	6300	46.36	8175
46.38	7100	46.38	6262.5	46.38	7312.5	46.38	6187.5	46.38	6375
46.4	6466.67	46.4	6262.5	46.4	6337.5	46.4	6750	46.4	8325
46.42	6700	46.42	5475	46.42	7125	46.42	6450	46.42	7612.5
46.44	7233.33	46.44	6600	46.44	6750	46.44	6637.5	46.44	7537.5
46.46	7833.33	46.46	5887.5	46.46	7312.5	46.46	6412.5	46.46	6375
46.48	7133.33	46.48	7237.5	46.48	6825	46.48	6487.5	46.48	8325
46.5	6933.33	46.5	6787.5	46.5	7387.5	46.5	7050	46.5	7350
46.52	6500	46.52	6787.5	46.52	7087.5	46.52	5700	46.52	6712.5
46.54	6733.33	46.54	6750	46.54	7350	46.54	6375	46.54	7200
46.56	6633.33	46.56	6075	46.56	7650	46.56	6712.5	46.56	8175
46.58	6500	46.58	6037.5	46.58	6262.5	46.58	6712.5	46.58	7462.5
46.6	6800	46.6	6187.5	46.6	5887.5	46.6	6637.5	46.6	8062.5
46.62	6966.67	46.62	5812.5	46.62	7537.5	46.62	6750	46.62	8662.5
46.64	6600	46.64	5550	46.64	7650	46.64	6825	46.64	8625
46.66	6333.33	46.66	6750	46.66	7012.5	46.66	6750	46.66	7612.5
46.68	7233.33	46.68	6337.5	46.68	7500	46.68	6112.5	46.68	7012.5
46.7	6433.33	46.7	6262.5	46.7	7687.5	46.7	7387.5	46.7	6937.5
46.72	7466.67	46.72	5925	46.72	7500	46.72	6450	46.72	7087.5
46.74	7200	46.74	7612.5	46.74	6825	46.74	6300	46.74	8100
46.76	7033.33	46.76	6450	46.76	7125	46.76	7087.5	46.76	8587.5
46.78	6700	46.78	6675	46.78	6975	46.78	7050	46.78	7237.5
46.8	6800	46.8	7050	46.8	7087.5	46.8	6037.5	46.8	7800
46.82	7366.67	46.82	7237.5	46.82	6975	46.82	6600	46.82	7387.5
46.84	7066.67	46.84	6487.5	46.84	6075	46.84	7012.5	46.84	7800
46.86	6366.67	46.86	7387.5	46.86	7275	46.86	7837.5	46.86	6900
46.88	6166.67	46.88	7387.5	46.88	6637.5	46.88	7012.5	46.88	7162.5
46.9	6933.33	46.9	7312.5	46.9	7425	46.9	6225	46.9	7087.5
46.92	7100	46.92	6937.5	46.92	6787.5	46.92	7950	46.92	6900
46.94	6966.67	46.94	6937.5	46.94	6262.5	46.94	7087.5	46.94	7125
46.96	6900	46.96	6562.5	46.96	5962.5	46.96	6525	46.96	6712.5
46.98	7033.33	46.98	7275	46.98	7200	46.98	7762.5	46.98	7275
47	7533.33	47	6937.5	47	6037.5	47	7087.5	47	7612.5
47.02	7100	47.02	6562.5	47.02	7237.5	47.02	6937.5	47.02	7762.5
47.04	6900	47.04	6600	47.04	7050	47.04	7162.5	47.04	8250
47.06	6366.67	47.06	6412.5	47.06	6750	47.06	7800	47.06	6712.5
47.08	6500	47.08	7950	47.08	6375	47.08	7237.5	47.08	7237.5
47.1	6133.33	47.1	7912.5	47.1	6975	47.1	6750	47.1	7087.5
47.12	6400	47.12	7537.5	47.12	6712.5	47.12	7912.5	47.12	5850
47.14	6466.67	47.14	8850	47.14	5962.5	47.14	8250	47.14	6262.5
47.16	6666.67	47.16	7762.5	47.16	5962.5	47.16	7575	47.16	7575
47.18	6766.67	47.18	8062.5	47.18	6600	47.18	8175	47.18	7350
47.2	7233.33	47.2	8025	47.2	6262.5	47.2	8925	47.2	7087.5
47.22	7066.67	47.22	7950	47.22	7537.5	47.22	8325	47.22	6825
47.24	7466.67	47.24	8437.5	47.24	7612.5	47.24	7875	47.24	7575
47.26	6333.33	47.26	8625	47.26	6750	47.26	9750	47.26	7125
47.28	6100	47.28	9150	47.28	6975	47.28	9300	47.28	7125
47.3	6133.33	47.3	8812.5	47.3	6750	47.3	9300	47.3	7050
47.32	6400	47.32	8175	47.32	7050	47.32	8550	47.32	6450
47.34	6733.33	47.34	9187.5	47.34	7050	47.34	9412.5	47.34	7650
47.36	5766.67	47.36	8137.5	47.36	7687.5	47.36	8775	47.36	7837.5
47.38	6633.33	47.38	9825	47.38	6675	47.38	8962.5	47.38	6900
47.4	6800	47.4	9487.5	47.4	6412.5	47.4	8662.5	47.4	6862.5
47.42	6633.33	47.42	8100	47.42	6787.5	47.42	8325	47.42	7237.5
47.44	6400	47.44	8662.5	47.44	6600	47.44	8100	47.44	7312.5
47.46	6366.67	47.46	9075	47.46	6787.5	47.46	7687.5	47.46	7275
47.48	6966.67	47.48	8287.5	47.48	7125	47.48	7312.5	47.48	7087.5
47.5	6500	47.5	7500	47.5	5887.5	47.5	7800	47.5	6187.5
47.52	7166.67	47.52	7575	47.52	6375	47.52	7987.5	47.52	6825
47.54	7166.67	47.54	7462.5	47.54	7237.5	47.54	7875	47.54	7650
47.56	6600	47.56	7237.5	47.56	6712.5	47.56	7462.5	47.56	6787.5
47.58	5633.33	47.58	7012.5	47.58	6675	47.58	7987.5	47.58	6825
47.6	6266.67	47.6	6450	47.6	7200	47.6	7162.5	47.6	7275
47.62	7433.33	47.62	6862.5	47.62	7162.5	47.62	6862.5	47.62	7387.5
47.64	6666.67	47.64	6450	47.64	6787.5	47.64	7500	47.64	7462.5
47.66	7266.67	47.66	6787.5	47.66	6487.5	47.66	6900	47.66	6712.5
47.68	6400	47.68	6262.5	47.68	6937.5	47.68	5775	47.68	6300
47.7	7066.67	47.7	6562.5	47.7	6450	47.7	5812.5	47.7	6225
47.72	6300	47.72	6750	47.72	6225	47.72	6150	47.72	6412.5
47.74	6566.67	47.74	6525	47.74	6675	47.74	6075	47.74	7200
47.76	6666.67	47.76	6000	47.76	6187.5	47.76	7012.5	47.76	6150
47.78	6466.67	47.78	6600	47.78	7012.5	47.78	6600	47.78	6112.5
47.8	6833.33	47.8	6375	47.8	5775	47.8	6375	47.8	7312.5
47.82	6200	47.82	6037.5	47.82	6150	47.82	6975	47.82	7800
47.84	6100	47.84	5887.5	47.84	6450	47.84	5662.5	47.84	7575
47.86	7066.67	47.86	6187.5	47.86	6600	47.86	7012.5	47.86	6750
47.88	6233.33	47.88	5775	47.88	6900	47.88	5775	47.88	6112.5
47.9	6433.33	47.9	5925	47.9	7500	47.9	7162.5	47.9	6000
47.92	6233.33	47.92	6337.5	47.92	7237.5	47.92	6337.5	47.92	7125
47.94	6633.33	47.94	6037.5	47.94	7162.5	47.94	5887.5	47.94	7575
47.96	6666.67	47.96	5662.5	47.96	6487.5	47.96	6337.5	47.96	7012.5
47.98	6600	47.98	5587.5	47.98	6862.5	47.98	6262.5	47.98	7275
48	6000	48	5962.5	48	6262.5	48	5812.5	48	6787.5
48.02	6066.67	48.02	6150	48.02	6375	48.02	5550	48.02	6937.5
48.04	6833.33	48.04	6450	48.04	5512.5	48.04	6562.5	48.04	7312.5
48.06	6666.67	48.06	5437.5	48.06	6600	48.06	6675	48.06	7575
48.08	5700	48.08	4837.5	48.08	7462.5	48.08	6375	48.08	6862.5
48.1	6533.33	48.1	6037.5	48.1	6675	48.1	6487.5	48.1	6787.5
48.12	6300	48.12	5550	48.12	6600	48.12	5887.5	48.12	7350
48.14	6733.33	48.14	6300	48.14	5850	48.14	5175	48.14	6675
48.16	6300	48.16	6225	48.16	5775	48.16	6000	48.16	7200
48.18	6800	48.18	5512.5	48.18	7050	48.18	6487.5	48.18	7425
48.2	6566.67	48.2	6262.5	48.2	6750	48.2	6187.5	48.2	6600
48.22	6100	48.22	6487.5	48.22	6075	48.22	6075	48.22	6862.5
48.24	6766.67	48.24	6337.5	48.24	5925	48.24	5887.5	48.24	6337.5
48.26	6266.67	48.26	6337.5	48.26	5925	48.26	5437.5	48.26	6300
48.28	5966.67	48.28	5475	48.28	6787.5	48.28	6112.5	48.28	5887.5
48.3	6633.33	48.3	6112.5	48.3	6375	48.3	6450	48.3	6750
48.32	6366.67	48.32	6037.5	48.32	6675	48.32	6412.5	48.32	7462.5
48.34	6366.67	48.34	5662.5	48.34	6487.5	48.34	6112.5	48.34	7162.5
48.36	6333.33	48.36	5512.5	48.36	6487.5	48.36	7087.5	48.36	7087.5
48.38	6066.67	48.38	5700	48.38	5887.5	48.38	6075	48.38	6750
48.4	6400	48.4	5287.5	48.4	6637.5	48.4	6975	48.4	7950
48.42	6933.33	48.42	6300	48.42	6600	48.42	6150	48.42	6300
48.44	6733.33	48.44	5850	48.44	5887.5	48.44	5512.5	48.44	6862.5
48.46	6766.67	48.46	5287.5	48.46	6525	48.46	6150	48.46	7162.5
48.48	6933.33	48.48	5737.5	48.48	6037.5	48.48	5437.5	48.48	6637.5
48.5	6466.67	48.5	5287.5	48.5	6150	48.5	5737.5	48.5	6600
48.52	6600	48.52	5925	48.52	6037.5	48.52	5512.5	48.52	6412.5
48.54	6800	48.54	5437.5	48.54	5625	48.54	5812.5	48.54	6600
48.56	5566.67	48.56	5475	48.56	5550	48.56	5812.5	48.56	6712.5
48.58	6200	48.58	5550	48.58	5812.5	48.58	6337.5	48.58	6262.5
48.6	6366.67	48.6	5062.5	48.6	6487.5	48.6	6675	48.6	7500
48.62	5866.67	48.62	5362.5	48.62	6112.5	48.62	5737.5	48.62	7162.5
48.64	6233.33	48.64	5887.5	48.64	5587.5	48.64	7050	48.64	7125
48.66	6000	48.66	5512.5	48.66	6037.5	48.66	5437.5	48.66	7462.5
48.68	6733.33	48.68	6112.5	48.68	6600	48.68	6262.5	48.68	6900
48.7	6866.67	48.7	4950	48.7	5887.5	48.7	5587.5	48.7	7125
48.72	6166.67	48.72	6937.5	48.72	6075	48.72	5737.5	48.72	7275
48.74	6433.33	48.74	5587.5	48.74	6825	48.74	6487.5	48.74	7425
48.76	6333.33	48.76	5512.5	48.76	7350	48.76	6225	48.76	6675
48.78	6000	48.78	5850	48.78	6900	48.78	5775	48.78	6900
48.8	6766.67	48.8	5175	48.8	6675	48.8	5700	48.8	7350
48.82	6133.33	48.82	6562.5	48.82	6000	48.82	5850	48.82	6562.5
48.84	5866.67	48.84	5437.5	48.84	6412.5	48.84	5962.5	48.84	6487.5
48.86	6766.67	48.86	5737.5	48.86	6300	48.86	6262.5	48.86	7312.5
48.88	6566.67	48.88	5325	48.88	5475	48.88	6337.5	48.88	7237.5
48.9	5866.67	48.9	5737.5	48.9	6262.5	48.9	6187.5	48.9	7912.5
48.92	5833.33	48.92	5550	48.92	6112.5	48.92	6075	48.92	6825
48.94	6600	48.94	5850	48.94	6412.5	48.94	5175	48.94	7050
48.96	5566.67	48.96	5062.5	48.96	6150	48.96	5175	48.96	6675
48.98	6300	48.98	4725	48.98	6225	48.98	4837.5	48.98	6150
49	6233.33	49	5737.5	49	6862.5	49	5850	49	7275
49.02	6300	49.02	6375	49.02	5812.5	49.02	6112.5	49.02	6900
49.04	6000	49.04	5100	49.04	6787.5	49.04	5887.5	49.04	7162.5
49.06	6833.33	49.06	5475	49.06	6787.5	49.06	5475	49.06	6300
49.08	6133.33	49.08	5512.5	49.08	6187.5	49.08	5512.5	49.08	6375
49.1	6533.33	49.1	6037.5	49.1	6450	49.1	5700	49.1	6187.5
49.12	6866.67	49.12	5362.5	49.12	6037.5	49.12	6075	49.12	6712.5
49.14	6033.33	49.14	6000	49.14	5587.5	49.14	5737.5	49.14	7050
49.16	6633.33	49.16	5512.5	49.16	6487.5	49.16	5850	49.16	6937.5
49.18	6333.33	49.18	5250	49.18	6525	49.18	4612.5	49.18	6487.5
49.2	6300	49.2	6150	49.2	5512.5	49.2	5512.5	49.2	7200
49.22	6433.33	49.22	6225	49.22	6187.5	49.22	5775	49.22	7087.5
49.24	6566.67	49.24	5025	49.24	6450	49.24	5100	49.24	7200
49.26	6566.67	49.26	5775	49.26	6300	49.26	5287.5	49.26	7425
49.28	6600	49.28	5662.5	49.28	6112.5	49.28	6450	49.28	6937.5
49.3	6466.67	49.3	6225	49.3	5887.5	49.3	5625	49.3	6412.5
49.32	6000	49.32	5850	49.32	6412.5	49.32	5062.5	49.32	7425
49.34	6366.67	49.34	5437.5	49.34	5962.5	49.34	5887.5	49.34	6525
49.36	6600	49.36	5400	49.36	6000	49.36	5475	49.36	6975
49.38	6733.33	49.38	6262.5	49.38	5512.5	49.38	6075	49.38	7237.5
49.4	6266.67	49.4	5775	49.4	5925	49.4	6337.5	49.4	6187.5
49.42	6166.67	49.42	6000	49.42	6712.5	49.42	5175	49.42	6675
49.44	5933.33	49.44	5587.5	49.44	6450	49.44	6000	49.44	6037.5
49.46	6066.67	49.46	5887.5	49.46	6300	49.46	5437.5	49.46	6112.5
49.48	6666.67	49.48	5737.5	49.48	7237.5	49.48	5437.5	49.48	6450
49.5	6700	49.5	5662.5	49.5	6487.5	49.5	5662.5	49.5	6375
49.52	6466.67	49.52	5250	49.52	5850	49.52	5400	49.52	6825
49.54	5933.33	49.54	5775	49.54	7237.5	49.54	6075	49.54	6375
49.56	6700	49.56	5475	49.56	5962.5	49.56	4537.5	49.56	6675
49.58	5933.33	49.58	6037.5	49.58	6412.5	49.58	5737.5	49.58	6787.5
49.6	6166.67	49.6	6037.5	49.6	5812.5	49.6	5662.5	49.6	6375
49.62	6600	49.62	5812.5	49.62	6637.5	49.62	6000	49.62	6412.5
49.64	6666.67	49.64	4800	49.64	6337.5	49.64	5400	49.64	6900
49.66	6900	49.66	5925	49.66	5775	49.66	6412.5	49.66	6712.5
49.68	6633.33	49.68	5437.5	49.68	5925	49.68	5512.5	49.68	5887.5
49.7	6000	49.7	5400	49.7	6300	49.7	5550	49.7	6525
49.72	5733.33	49.72	5850	49.72	7012.5	49.72	5325	49.72	6000
49.74	5633.33	49.74	5512.5	49.74	6525	49.74	6375	49.74	6712.5
49.76	6066.67	49.76	4687.5	49.76	5512.5	49.76	6337.5	49.76	6937.5
49.78	6933.33	49.78	5100	49.78	7050	49.78	6037.5	49.78	6750
49.8	6000	49.8	6262.5	49.8	6975	49.8	6487.5	49.8	5850
49.82	6800	49.82	5850	49.82	7162.5	49.82	6375	49.82	6187.5
49.84	6833.33	49.84	5737.5	49.84	6262.5	49.84	5325	49.84	7087.5
49.86	6466.67	49.86	5437.5	49.86	6675	49.86	6225	49.86	6037.5
49.88	5900	49.88	5400	49.88	6337.5	49.88	5625	49.88	6825
49.9	6900	49.9	5362.5	49.9	6637.5	49.9	5550	49.9	6450
49.92	5566.67	49.92	5737.5	49.92	6225	49.92	5625	49.92	7237.5
49.94	6300	49.94	6112.5	49.94	6900	49.94	5662.5	49.94	6075
49.96	5500	49.96	6675	49.96	5662.5	49.96	6037.5	49.96	6750
49.98	6066.67	49.98	6150	49.98	6675	49.98	5587.5	49.98	5437.5
50	6666.67	50	6300	50	5887.5	50	5925	50	6075
50.02	6166.67	50.02	5212.5	50.02	6187.5	50.02	5625	50.02	6337.5
50.04	5900	50.04	5587.5	50.04	6112.5	50.04	5325	50.04	6900
50.06	6566.67	50.06	6075	50.06	6262.5	50.06	5512.5	50.06	6037.5
50.08	6500	50.08	5850	50.08	5850	50.08	6000	50.08	6937.5
50.1	5933.33	50.1	5587.5	50.1	6750	50.1	5700	50.1	6637.5
50.12	6033.33	50.12	4950	50.12	6637.5	50.12	5962.5	50.12	6075
50.14	6733.33	50.14	5775	50.14	5662.5	50.14	5700	50.14	6337.5
50.16	6300	50.16	5887.5	50.16	5775	50.16	5287.5	50.16	6450
50.18	6166.67	50.18	5475	50.18	6225	50.18	5437.5	50.18	6900
50.2	5900	50.2	5625	50.2	5587.5	50.2	5437.5	50.2	6562.5
50.22	6300	50.22	5212.5	50.22	5100	50.22	6300	50.22	6637.5
50.24	5800	50.24	5212.5	50.24	6262.5	50.24	6300	50.24	6225
50.26	5566.67	50.26	5475	50.26	6375	50.26	5512.5	50.26	6975
50.28	5933.33	50.28	5737.5	50.28	5512.5	50.28	6075	50.28	7387.5
50.3	5966.67	50.3	5700	50.3	6600	50.3	6150	50.3	6487.5
50.32	5666.67	50.32	5212.5	50.32	5925	50.32	6150	50.32	6337.5
50.34	5966.67	50.34	4875	50.34	5850	50.34	6037.5	50.34	6000
50.36	5766.67	50.36	5475	50.36	5887.5	50.36	5325	50.36	7312.5
50.38	6166.67	50.38	5025	50.38	6562.5	50.38	5850	50.38	6525
50.4	5833.33	50.4	5850	50.4	6225	50.4	6262.5	50.4	7275
50.42	6233.33	50.42	5850	50.42	5887.5	50.42	5325	50.42	6225
50.44	5833.33	50.44	4837.5	50.44	6637.5	50.44	6000	50.44	6487.5
50.46	6266.67	50.46	5025	50.46	6337.5	50.46	5700	50.46	6637.5
50.48	6833.33	50.48	6000	50.48	6112.5	50.48	6337.5	50.48	5250
50.5	6300	50.5	5250	50.5	5662.5	50.5	6225	50.5	5887.5
50.52	6100	50.52	5362.5	50.52	6337.5	50.52	5700	50.52	6000
50.54	5700	50.54	4762.5	50.54	6225	50.54	5662.5	50.54	6337.5
50.56	5533.33	50.56	5737.5	50.56	5250	50.56	5812.5	50.56	7500
50.58	5533.33	50.58	6112.5	50.58	6037.5	50.58	5962.5	50.58	7050
50.6	5933.33	50.6	4875	50.6	5887.5	50.6	5100	50.6	6112.5
50.62	5900	50.62	5850	50.62	6600	50.62	5962.5	50.62	7312.5
50.64	6166.67	50.64	6225	50.64	6562.5	50.64	5287.5	50.64	7200
50.66	5700	50.66	5512.5	50.66	7087.5	50.66	5475	50.66	7312.5
50.68	6266.67	50.68	5137.5	50.68	5850	50.68	5437.5	50.68	6862.5
50.7	6633.33	50.7	5662.5	50.7	6225	50.7	5775	50.7	6525
50.72	6733.33	50.72	5250	50.72	6262.5	50.72	4875	50.72	6225
50.74	6333.33	50.74	4987.5	50.74	6412.5	50.74	5550	50.74	6750
50.76	6366.67	50.76	5362.5	50.76	6150	50.76	5962.5	50.76	6675
50.78	6100	50.78	5775	50.78	6637.5	50.78	5737.5	50.78	6600
50.8	5900	50.8	5137.5	50.8	6000	50.8	5775	50.8	6562.5
50.82	6366.67	50.82	5362.5	50.82	6000	50.82	5587.5	50.82	6337.5
50.84	6533.33	50.84	5400	50.84	6000	50.84	5587.5	50.84	6300
50.86	6166.67	50.86	5100	50.86	6637.5	50.86	5700	50.86	6675
50.88	6266.67	50.88	5887.5	50.88	5812.5	50.88	5700	50.88	6900
50.9	5200	50.9	6150	50.9	6112.5	50.9	5175	50.9	6225
50.92	5366.67	50.92	6037.5	50.92	5062.5	50.92	5437.5	50.92	5775
50.94	6633.33	50.94	5512.5	50.94	5887.5	50.94	5512.5	50.94	6825
50.96	6166.67	50.96	5662.5	50.96	5550	50.96	5512.5	50.96	6300
50.98	5866.67	50.98	4987.5	50.98	5512.5	50.98	5437.5	50.98	5662.5
51	6200	51	5737.5	51	6262.5	51	5925	51	5925
51.02	5966.67	51.02	5100	51.02	5775	51.02	4875	51.02	6112.5
51.04	6133.33	51.04	5137.5	51.04	5475	51.04	5775	51.04	6825
51.06	5966.67	51.06	4912.5	51.06	5812.5	51.06	5662.5	51.06	6525
51.08	6666.67	51.08	4462.5	51.08	5662.5	51.08	5100	51.08	6862.5
51.1	5833.33	51.1	5100	51.1	5775	51.1	5287.5	51.1	5550
51.12	6666.67	51.12	5137.5	51.12	5400	51.12	5025	51.12	6600
51.14	5900	51.14	5175	51.14	6600	51.14	5962.5	51.14	6825
51.16	5633.33	51.16	5400	51.16	5962.5	51.16	5512.5	51.16	6075
51.18	5566.67	51.18	5137.5	51.18	6000	51.18	6000	51.18	5925
51.2	5733.33	51.2	4987.5	51.2	6187.5	51.2	5625	51.2	6337.5
51.22	6300	51.22	6000	51.22	5512.5	51.22	5587.5	51.22	6487.5
51.24	6166.67	51.24	5962.5	51.24	5325	51.24	5175	51.24	5850
51.26	6033.33	51.26	4462.5	51.26	6412.5	51.26	5325	51.26	6075
51.28	5500	51.28	6300	51.28	6112.5	51.28	5775	51.28	6600
51.3	5700	51.3	5437.5	51.3	5775	51.3	5212.5	51.3	7125
51.32	5966.67	51.32	5325	51.32	6712.5	51.32	5850	51.32	6150
51.34	5166.67	51.34	5062.5	51.34	5887.5	51.34	5100	51.34	6600
51.36	5666.67	51.36	5737.5	51.36	6037.5	51.36	5175	51.36	6112.5
51.38	5600	51.38	5625	51.38	5737.5	51.38	5287.5	51.38	6450
51.4	5233.33	51.4	5287.5	51.4	6637.5	51.4	5325	51.4	5475
51.42	6033.33	51.42	5212.5	51.42	6037.5	51.42	5925	51.42	6300
51.44	6366.67	51.44	6225	51.44	6450	51.44	5437.5	51.44	6262.5
51.46	6033.33	51.46	5287.5	51.46	6075	51.46	5812.5	51.46	6112.5
51.48	5866.67	51.48	5512.5	51.48	5775	51.48	4912.5	51.48	5175
51.5	5600	51.5	6000	51.5	5587.5	51.5	5550	51.5	6637.5
51.52	5666.67	51.52	5250	51.52	5775	51.52	5437.5	51.52	7350
51.54	5600	51.54	5512.5	51.54	6150	51.54	6150	51.54	6600
51.56	5366.67	51.56	5475	51.56	6300	51.56	5587.5	51.56	6787.5
51.58	5733.33	51.58	5287.5	51.58	6187.5	51.58	5812.5	51.58	6862.5
51.6	5633.33	51.6	5025	51.6	6187.5	51.6	5625	51.6	6450
51.62	6100	51.62	6000	51.62	6825	51.62	5587.5	51.62	5887.5
51.64	5500	51.64	5662.5	51.64	5850	51.64	6112.5	51.64	5587.5
51.66	5933.33	51.66	5700	51.66	5512.5	51.66	5625	51.66	6037.5
51.68	6400	51.68	5250	51.68	5812.5	51.68	6187.5	51.68	7050
51.7	6066.67	51.7	5812.5	51.7	5812.5	51.7	5662.5	51.7	6225
51.72	6166.67	51.72	5400	51.72	5662.5	51.72	5925	51.72	6975
51.74	6100	51.74	5625	51.74	6525	51.74	6187.5	51.74	6337.5
51.76	5566.67	51.76	5475	51.76	5850	51.76	5212.5	51.76	5287.5
51.78	5866.67	51.78	6000	51.78	5625	51.78	5887.5	51.78	5850
51.8	5633.33	51.8	5850	51.8	5625	51.8	4650	51.8	6075
51.82	6200	51.82	6112.5	51.82	6600	51.82	5362.5	51.82	6900
51.84	5900	51.84	5737.5	51.84	6262.5	51.84	5775	51.84	6225
51.86	5900	51.86	5887.5	51.86	6150	51.86	5325	51.86	6037.5
51.88	6433.33	51.88	5400	51.88	6825	51.88	6112.5	51.88	5925
51.9	6333.33	51.9	5700	51.9	6412.5	51.9	6562.5	51.9	6300
51.92	5666.67	51.92	5775	51.92	5175	51.92	5625	51.92	5812.5
51.94	5900	51.94	5662.5	51.94	5512.5	51.94	4687.5	51.94	6150
51.96	5666.67	51.96	6112.5	51.96	6075	51.96	5400	51.96	6637.5
51.98	5900	51.98	5287.5	51.98	5625	51.98	5587.5	51.98	6675
52	5433.33	52	5737.5	52	6000	52	5512.5	52	6337.5
52.02	6400	52.02	4837.5	52.02	6225	52.02	5550	52.02	6112.5
52.04	6066.67	52.04	5737.5	52.04	5550	52.04	4837.5	52.04	6112.5
52.06	6266.67	52.06	5550	52.06	5475	52.06	5962.5	52.06	6187.5
52.08	6400	52.08	5475	52.08	6000	52.08	5512.5	52.08	6000
52.1	5933.33	52.1	5850	52.1	5625	52.1	6037.5	52.1	6412.5
52.12	4700	52.12	5812.5	52.12	4987.5	52.12	5137.5	52.12	5400
52.14	5866.67	52.14	4987.5	52.14	5512.5	52.14	6075	52.14	5100
52.16	5733.33	52.16	5287.5	52.16	5887.5	52.16	5362.5	52.16	5850
52.18	5500	52.18	5175	52.18	5287.5	52.18	4500	52.18	6262.5
52.2	6233.33	52.2	5287.5	52.2	6675	52.2	4687.5	52.2	7350
52.22	5200	52.22	5250	52.22	6037.5	52.22	5325	52.22	5962.5
52.24	5766.67	52.24	4837.5	52.24	5700	52.24	5325	52.24	6000
52.26	5933.33	52.26	5062.5	52.26	6562.5	52.26	5325	52.26	6712.5
52.28	6066.67	52.28	4575	52.28	5325	52.28	5662.5	52.28	6712.5
52.3	6266.67	52.3	4800	52.3	5850	52.3	5400	52.3	5925
52.32	6500	52.32	5250	52.32	5587.5	52.32	4912.5	52.32	6337.5
52.34	6500	52.34	5362.5	52.34	5812.5	52.34	4912.5	52.34	6412.5
52.36	6333.33	52.36	4612.5	52.36	5887.5	52.36	5850	52.36	6712.5
52.38	5900	52.38	5100	52.38	6375	52.38	4837.5	52.38	6150
52.4	5733.33	52.4	5700	52.4	5775	52.4	5737.5	52.4	6412.5
52.42	6066.67	52.42	5512.5	52.42	6225	52.42	5175	52.42	6525
52.44	6533.33	52.44	5475	52.44	5962.5	52.44	5212.5	52.44	5737.5
52.46	6233.33	52.46	6000	52.46	5137.5	52.46	5737.5	52.46	6525
52.48	6366.67	52.48	5250	52.48	6150	52.48	5250	52.48	6412.5
52.5	5833.33	52.5	5587.5	52.5	5175	52.5	5100	52.5	6975
52.52	6133.33	52.52	5287.5	52.52	5925	52.52	4650	52.52	6637.5
52.54	6233.33	52.54	5550	52.54	6375	52.54	5287.5	52.54	5775
52.56	6533.33	52.56	4762.5	52.56	5212.5	52.56	6037.5	52.56	5925
52.58	6133.33	52.58	5287.5	52.58	5625	52.58	5100	52.58	7012.5
52.6	6300	52.6	5925	52.6	5925	52.6	5625	52.6	5587.5
52.62	5966.67	52.62	4987.5	52.62	6450	52.62	6037.5	52.62	5700
52.64	5666.67	52.64	5737.5	52.64	5887.5	52.64	5287.5	52.64	5662.5
52.66	5466.67	52.66	5250	52.66	5587.5	52.66	5812.5	52.66	5625
52.68	6633.33	52.68	5662.5	52.68	4725	52.68	5325	52.68	6450
52.7	5366.67	52.7	5475	52.7	5625	52.7	5100	52.7	6262.5
52.72	5300	52.72	5587.5	52.72	5887.5	52.72	5550	52.72	6075
52.74	6033.33	52.74	5850	52.74	6262.5	52.74	5587.5	52.74	6825
52.76	5866.67	52.76	5212.5	52.76	7162.5	52.76	5100	52.76	6150
52.78	5666.67	52.78	4912.5	52.78	5137.5	52.78	6150	52.78	6562.5
52.8	4733.33	52.8	4800	52.8	5137.5	52.8	5512.5	52.8	5925
52.82	6100	52.82	4912.5	52.82	5437.5	52.82	5887.5	52.82	5362.5
52.84	5533.33	52.84	5362.5	52.84	5475	52.84	5925	52.84	6787.5
52.86	6333.33	52.86	4087.5	52.86	5587.5	52.86	5400	52.86	6862.5
52.88	5533.33	52.88	5587.5	52.88	4575	52.88	5212.5	52.88	5325
52.9	6600	52.9	5287.5	52.9	6600	52.9	4912.5	52.9	6600
52.92	5600	52.92	5362.5	52.92	5700	52.92	5437.5	52.92	5850
52.94	5766.67	52.94	5400	52.94	5550	52.94	5812.5	52.94	6150
52.96	5200	52.96	5512.5	52.96	6037.5	52.96	5137.5	52.96	5887.5
52.98	5733.33	52.98	5287.5	52.98	5887.5	52.98	4837.5	52.98	6412.5
53	5600	53	5062.5	53	6075	53	5362.5	53	6112.5
53.02	6100	53.02	4575	53.02	5850	53.02	5550	53.02	6300
53.04	5133.33	53.04	5287.5	53.04	5962.5	53.04	5137.5	53.04	6225
53.06	5666.67	53.06	4425	53.06	5962.5	53.06	5662.5	53.06	6225
53.08	6533.33	53.08	4687.5	53.08	6037.5	53.08	5287.5	53.08	5962.5
53.1	6033.33	53.1	4575	53.1	5962.5	53.1	5325	53.1	5437.5
53.12	5933.33	53.12	4912.5	53.12	4687.5	53.12	5587.5	53.12	6937.5
53.14	6166.67	53.14	5475	53.14	6000	53.14	4462.5	53.14	6112.5
53.16	5766.67	53.16	5925	53.16	4425	53.16	5212.5	53.16	5587.5
53.18	5266.67	53.18	5737.5	53.18	6600	53.18	4425	53.18	5475
53.2	5500	53.2	4612.5	53.2	5250	53.2	5287.5	53.2	6412.5
53.22	5100	53.22	5212.5	53.22	6300	53.22	5100	53.22	6637.5
53.24	5100	53.24	5437.5	53.24	5250	53.24	5662.5	53.24	5737.5
53.26	5900	53.26	5212.5	53.26	5362.5	53.26	6075	53.26	6225
53.28	6066.67	53.28	5137.5	53.28	5625	53.28	6262.5	53.28	6300
53.3	5566.67	53.3	4837.5	53.3	6337.5	53.3	5062.5	53.3	5625
53.32	6033.33	53.32	5287.5	53.32	5475	53.32	5175	53.32	6000
53.34	6033.33	53.34	5025	53.34	5587.5	53.34	5137.5	53.34	6525
53.36	6066.67	53.36	4800	53.36	5962.5	53.36	5512.5	53.36	5700
53.38	6366.67	53.38	5325	53.38	5625	53.38	5962.5	53.38	5662.5
53.4	6333.33	53.4	5325	53.4	5962.5	53.4	5325	53.4	5812.5
53.42	5300	53.42	5962.5	53.42	5400	53.42	5250	53.42	6262.5
53.44	6000	53.44	5587.5	53.44	5550	53.44	5025	53.44	6900
53.46	5733.33	53.46	5475	53.46	5887.5	53.46	5475	53.46	6037.5
53.48	6133.33	53.48	5325	53.48	5775	53.48	4875	53.48	6450
53.5	5933.33	53.5	4725	53.5	6112.5	53.5	5512.5	53.5	6150
53.52	5900	53.52	4462.5	53.52	5737.5	53.52	5100	53.52	6375
53.54	5133.33	53.54	5062.5	53.54	5812.5	53.54	5400	53.54	6000
53.56	5700	53.56	5362.5	53.56	5812.5	53.56	5587.5	53.56	5850
53.58	5533.33	53.58	4762.5	53.58	5475	53.58	4650	53.58	6150
53.6	6066.67	53.6	5887.5	53.6	5100	53.6	4650	53.6	6375
53.62	5800	53.62	4800	53.62	5737.5	53.62	5062.5	53.62	5587.5
53.64	6100	53.64	5287.5	53.64	6187.5	53.64	4762.5	53.64	5887.5
53.66	6266.67	53.66	5062.5	53.66	6000	53.66	5175	53.66	6750
53.68	6033.33	53.68	5137.5	53.68	5475	53.68	5287.5	53.68	6787.5
53.7	5166.67	53.7	5887.5	53.7	5137.5	53.7	5325	53.7	6825
53.72	5833.33	53.72	5100	53.72	5587.5	53.72	5137.5	53.72	5287.5
53.74	5233.33	53.74	5287.5	53.74	6525	53.74	5212.5	53.74	6112.5
53.76	5966.67	53.76	4650	53.76	5662.5	53.76	4950	53.76	4837.5
53.78	5566.67	53.78	5962.5	53.78	5437.5	53.78	5100	53.78	5887.5
53.8	4833.33	53.8	5587.5	53.8	5437.5	53.8	5287.5	53.8	5962.5
53.82	6200	53.82	5287.5	53.82	5512.5	53.82	5700	53.82	5887.5
53.84	5600	53.84	5287.5	53.84	5137.5	53.84	5100	53.84	6487.5
53.86	4933.33	53.86	5062.5	53.86	5550	53.86	5550	53.86	6450
53.88	6033.33	53.88	5512.5	53.88	5212.5	53.88	5175	53.88	5775
53.9	5600	53.9	5325	53.9	6412.5	53.9	5737.5	53.9	6412.5
53.92	5700	53.92	5175	53.92	5625	53.92	4837.5	53.92	6412.5
53.94	5333.33	53.94	4987.5	53.94	5625	53.94	5475	53.94	5325
53.96	6400	53.96	4800	53.96	6375	53.96	5550	53.96	5925
53.98	6300	53.98	5175	53.98	6037.5	53.98	5437.5	53.98	6225
54	5333.33	54	5587.5	54	4650	54	5025	54	5850
54.02	5133.33	54.02	4912.5	54.02	6862.5	54.02	5475	54.02	6300
54.04	6366.67	54.04	5625	54.04	5212.5	54.04	5737.5	54.04	5700
54.06	6000	54.06	5662.5	54.06	5775	54.06	5475	54.06	5700
54.08	5900	54.08	4687.5	54.08	5475	54.08	5437.5	54.08	5400
54.1	5333.33	54.1	5100	54.1	6225	54.1	5662.5	54.1	5812.5
54.12	6066.67	54.12	5437.5	54.12	4612.5	54.12	5850	54.12	5587.5
54.14	6300	54.14	5212.5	54.14	5437.5	54.14	5025	54.14	6375
54.16	5933.33	54.16	5212.5	54.16	5325	54.16	5287.5	54.16	6450
54.18	5666.67	54.18	5775	54.18	5700	54.18	5362.5	54.18	5737.5
54.2	5533.33	54.2	5775	54.2	6150	54.2	5550	54.2	6037.5
54.22	5666.67	54.22	5400	54.22	6375	54.22	5775	54.22	6037.5
54.24	5366.67	54.24	4687.5	54.24	5962.5	54.24	5175	54.24	5887.5
54.26	5466.67	54.26	5325	54.26	5325	54.26	4912.5	54.26	6412.5
54.28	5266.67	54.28	4650	54.28	5212.5	54.28	4725	54.28	5812.5
54.3	6233.33	54.3	5250	54.3	4837.5	54.3	5475	54.3	5887.5
54.32	5233.33	54.32	4462.5	54.32	5625	54.32	5062.5	54.32	6262.5
54.34	5633.33	54.34	4912.5	54.34	5587.5	54.34	4912.5	54.34	5625
54.36	5366.67	54.36	4950	54.36	4762.5	54.36	4950	54.36	5325
54.38	5700	54.38	4837.5	54.38	5100	54.38	5775	54.38	6187.5
54.4	5766.67	54.4	5212.5	54.4	5587.5	54.4	5400	54.4	6675
54.42	5500	54.42	6262.5	54.42	6712.5	54.42	6000	54.42	5700
54.44	6100	54.44	5062.5	54.44	5175	54.44	4912.5	54.44	6262.5
54.46	6133.33	54.46	5175	54.46	4800	54.46	5062.5	54.46	6000
54.48	6300	54.48	5325	54.48	6000	54.48	5212.5	54.48	5962.5
54.5	5366.67	54.5	5775	54.5	5925	54.5	5025	54.5	7050
54.52	5466.67	54.52	5100	54.52	5625	54.52	5137.5	54.52	6037.5
54.54	5866.67	54.54	5250	54.54	4650	54.54	4687.5	54.54	5662.5
54.56	5800	54.56	4950	54.56	5475	54.56	5587.5	54.56	5625
54.58	6366.67	54.58	5025	54.58	4912.5	54.58	5475	54.58	5625
54.6	5533.33	54.6	5100	54.6	6037.5	54.6	5100	54.6	5925
54.62	5966.67	54.62	5212.5	54.62	5775	54.62	4762.5	54.62	5925
54.64	5166.67	54.64	4912.5	54.64	5850	54.64	4237.5	54.64	6412.5
54.66	5700	54.66	5437.5	54.66	6337.5	54.66	4537.5	54.66	6825
54.68	5766.67	54.68	5025	54.68	5850	54.68	4950	54.68	6712.5
54.7	5900	54.7	4537.5	54.7	6037.5	54.7	5625	54.7	5775
54.72	5666.67	54.72	4837.5	54.72	5850	54.72	4800	54.72	6937.5
54.74	5633.33	54.74	5325	54.74	5212.5	54.74	5400	54.74	4912.5
54.76	5833.33	54.76	5287.5	54.76	5512.5	54.76	5587.5	54.76	6000
54.78	5533.33	54.78	5137.5	54.78	5587.5	54.78	5850	54.78	6075
54.8	5600	54.8	5062.5	54.8	5512.5	54.8	5212.5	54.8	5887.5
54.82	5766.67	54.82	4912.5	54.82	5250	54.82	4912.5	54.82	6712.5
54.84	6333.33	54.84	4875	54.84	5587.5	54.84	5175	54.84	6262.5
54.86	5966.67	54.86	5212.5	54.86	6375	54.86	4987.5	54.86	5962.5
54.88	4833.33	54.88	5175	54.88	6300	54.88	5400	54.88	5962.5
54.9	5366.67	54.9	5550	54.9	5400	54.9	5887.5	54.9	5137.5
54.92	5233.33	54.92	5812.5	54.92	5437.5	54.92	5475	54.92	4800
54.94	5766.67	54.94	5700	54.94	5025	54.94	5175	54.94	6412.5
54.96	5800	54.96	5737.5	54.96	5550	54.96	5850	54.96	6600
[truncated: 1,752 more rows]

## Sheet: Figure 2c
Os/CS-2							Os/CN							Os/CNS							Os/CS							Os/C
66.4929	550.833	575.387	550.833	552.468	573.752		66.4572	415.833	425.165	415.833	417.573	423.426		66.4171	430	435.064	429.9	431.293	433.67		66.4	415.096	406.605	396.561	397.2	405.965		66.4	505.099	516.22	500.894	501.612	515.503
66.3679	535.213	575.934	550.833	552.498	574.269		66.3322	416.443	425.361	415.833	417.603	423.591		66.2921	414.058	435.065	429.8	431.217	433.648		66.3	417.271	406.711	396.504	397.152	406.063		66.3	498.967	516.452	500.879	501.606	515.724
66.2429	527.576	576.557	550.891	552.586	574.862		66.2072	419.895	425.56	415.831	417.632	423.758		66.1671	409.365	435.146	429.776	431.217	433.705		66.2	438.477	406.816	396.441	397.098	406.158		66.2	519.747	516.711	500.886	501.623	515.974
66.1179	532.991	577.228	550.976	552.703	575.501		66.0822	412.002	425.749	415.812	417.646	423.915		66.0421	405.231	435.253	429.774	431.241	433.786		66.1	377.967	406.859	396.313	396.979	406.193		66.1	500.642	516.902	500.817	501.565	516.155
65.9929	532.54	577.899	551.042	552.802	576.139		65.9572	424.657	425.981	415.829	417.697	424.114		65.9171	407.265	435.383	429.793	431.285	433.891		66	405.082	407.091	396.369	397.044	406.416		66	532.515	517.168	500.818	501.575	516.41
65.8679	539.351	578.593	551.11	552.903	576.8		65.8322	430.292	426.163	415.789	417.691	424.262		65.7921	413.178	435.507	429.802	431.32	433.989		65.9	455.963	407.244	396.342	397.027	406.56		65.9	505.239	517.325	500.704	501.471	516.557
65.7429	548.384	579.284	551.153	552.98	577.457		65.7072	427.143	426.327	415.723	417.66	424.39		65.6671	408.709	435.606	429.783	431.328	434.061		65.8	410.893	407.247	396.16	396.854	406.553		65.8	486.861	517.587	500.687	501.465	516.809
65.6179	540.058	579.966	551.163	553.025	578.104		65.5822	425.631	426.512	415.672	417.645	424.539		65.5421	409.971	435.73	429.785	431.357	434.157		65.7	411.35	407.392	396.115	396.819	406.688		65.7	483.584	517.923	500.737	501.526	517.134
65.4929	529.563	580.702	551.204	553.102	578.804		65.4572	413.611	426.712	415.626	417.637	424.702		65.4171	405.538	435.852	429.781	431.381	434.251		65.6	403.507	407.54	396.069	396.783	406.826		65.6	535.52	518.277	500.799	501.599	517.477
65.3679	512.002	581.503	551.283	553.219	579.567		65.3322	405.552	426.975	415.635	417.684	424.926		65.2921	407.918	435.999	429.798	431.428	434.369		65.5	402.845	407.717	396.046	396.77	406.993		65.5	510.364	518.452	500.674	501.485	517.641
65.2429	509.455	582.394	551.427	553.401	580.42		65.2072	396.396	427.283	415.681	417.769	425.195		65.1671	399.863	436.139	429.804	431.464	434.48		65.4	417.113	407.901	396.025	396.76	407.166		65.4	493.899	518.725	500.639	501.461	517.903
65.1179	514.571	583.324	551.581	553.595	581.31		65.0822	392.32	427.642	415.769	417.897	425.514		65.0421	401.024	436.323	429.849	431.539	434.633		65.3	410.153	408.047	395.961	396.706	407.302		65.3	494.898	519.066	500.663	501.497	518.231
64.9929	525.227	584.264	551.717	553.771	582.21		64.9572	399.531	428.03	415.875	418.045	425.86		64.9171	401.894	436.506	429.888	431.61	434.784		65.2	389.933	408.219	395.918	396.673	407.463		65.2	501.749	519.411	500.684	501.53	518.564
64.8679	534.863	585.197	551.814	553.91	583.101		64.8322	401.14	428.396	415.95	418.163	426.183		64.7921	405.895	436.69	429.924	431.678	434.935		65.1	394.273	408.459	395.936	396.703	407.692		65.1	503.523	519.74	500.68	501.539	518.881
64.7429	539.975	586.128	551.876	554.016	583.988		64.7072	400.278	428.765	416.017	418.274	426.508		64.6671	400.61	436.86	429.94	431.728	435.072		65	415.29	408.692	395.941	396.719	407.913		65	529.567	520.072	500.67	501.541	519.201
64.6179	530.498	587.074	551.92	554.104	584.89		64.5822	394.239	429.15	416.088	418.391	426.848		64.5421	401.245	437.061	429.982	431.805	435.238		64.9	390.144	408.866	395.882	396.672	408.077		64.9	482.756	520.319	500.565	501.449	519.434
64.4929	515.53	588.091	551.999	554.229	585.861		64.4572	384.354	429.575	416.188	418.537	427.225		64.4171	401.847	437.264	430.021	431.879	435.406		64.8	407.891	409.124	395.899	396.701	408.322		64.8	492.222	520.744	500.63	501.527	519.846
64.3679	508.553	589.201	552.132	554.41	586.923		64.3322	385.267	430.057	416.332	418.73	427.659		64.2921	410.137	437.471	430.057	431.952	435.576		64.7	414.01	409.335	395.863	396.677	408.521		64.7	506.355	521.145	500.66	501.57	520.234
64.2429	511.407	590.377	552.292	554.619	588.05		64.2072	393.748	430.548	416.473	418.921	428.1		64.1671	405.303	437.643	430.054	431.986	435.711		64.6	428.258	409.533	395.807	396.634	408.707		64.6	496.138	521.505	500.639	501.563	520.581
64.1179	515.862	591.585	552.442	554.82	589.207		64.0822	407.637	431.015	416.576	419.076	428.516		64.0421	406.67	437.846	430.074	432.044	435.875		64.5	422.691	409.695	395.708	396.547	408.856		64.5	489.975	521.913	500.656	501.594	520.975
63.9929	534.159	592.822	552.576	555.006	590.391		63.9572	410.054	431.434	416.617	419.169	428.882		63.9171	406.439	438.049	430.087	432.097	436.038		64.4	423.475	409.882	395.626	396.478	409.03		64.4	516.325	522.354	500.694	501.647	521.402
63.8679	549.867	594.039	552.644	555.128	591.554		63.8322	417.219	431.858	416.647	419.254	429.25		63.7921	401.872	438.26	430.101	432.153	436.208		64.3	404.974	410.073	395.541	396.406	409.208		64.3	508.559	522.712	500.638	501.605	521.745
63.7429	549.192	595.248	552.654	555.194	592.708		63.7072	414.109	432.264	416.644	419.308	429.6		63.6671	391.479	438.5	430.138	432.232	436.406		64.2	425.696	410.329	395.512	396.391	409.45		64.2	518.328	523.109	500.609	501.591	522.127
63.6179	547.698	596.512	552.667	555.265	593.914		63.5822	406.053	432.702	416.656	419.378	429.98		63.5421	391.782	438.799	430.225	432.363	436.662		64.1	411.229	410.53	395.42	396.313	409.637		64.1	518.279	523.484	500.545	501.543	522.486
63.4929	539.159	597.838	552.685	555.343	595.18		63.4572	391.219	433.194	416.704	419.486	430.411		63.4171	389.535	439.105	430.311	432.493	436.923		64	424.688	410.783	395.372	396.279	409.876		64	514.87	523.871	500.481	501.494	522.857
63.3679	545.058	599.253	552.734	555.454	596.533		63.3322	392.543	433.772	416.82	419.665	430.927		63.2921	397.944	439.431	430.408	432.637	437.202		63.9	416.661	411.004	395.283	396.204	410.083		63.9	502.066	524.283	500.429	501.458	523.254
63.2429	549.062	600.71	552.763	555.547	597.926		63.2072	392.626	434.365	416.93	419.839	431.455		63.1671	400.736	439.726	430.466	432.742	437.449		63.8	426.024	411.259	395.217	396.154	410.322		63.8	488.474	524.756	500.423	501.469	523.71
63.1179	542.691	602.218	552.776	555.627	599.368		63.0822	389.167	434.979	417.04	420.017	432.003		63.0421	413.25	440.017	430.509	432.836	437.691		63.7	433.023	411.495	395.123	396.075	410.543		63.7	479.213	525.292	500.466	501.529	524.229
62.9929	548.276	603.82	552.813	555.732	600.901		62.9572	381.205	435.631	417.167	420.212	432.586		62.9171	421.858	440.258	430.493	432.87	437.881		63.6	407.341	411.719	395.008	395.975	410.752		63.6	484.78	525.876	500.543	501.623	524.797
62.8679	557.879	605.477	552.83	555.821	602.486		62.8322	376.378	436.344	417.33	420.447	433.227		62.7921	415.934	440.468	430.435	432.865	438.038		63.5	415.646	412.033	394.97	395.954	411.049		63.5	484.401	526.457	500.6	501.697	525.359
62.7429	550.62	607.177	552.811	555.876	604.113		62.7072	374.679	437.104	417.516	420.707	433.913		62.6671	412.067	440.718	430.405	432.89	438.233		63.4	395.801	412.331	394.907	395.907	411.331		63.4	511.961	527.055	500.659	501.774	525.94
62.6179	557.767	608.99	552.819	555.961	605.848		62.5822	378.81	437.899	417.711	420.979	434.631		62.5421	417.403	440.998	430.394	432.935	438.457		63.3	439.667	412.702	394.904	395.921	411.685		63.3	489.295	527.571	500.618	501.752	526.437
62.4929	565.382	610.866	552.801	556.022	607.645		62.4572	383.539	438.704	417.887	421.235	435.357		62.4171	417.11	441.265	430.356	432.957	438.665		63.2	412.939	412.951	394.768	395.802	411.917		63.2	484.079	528.186	500.659	501.812	527.033
62.3679	574.978	612.811	552.755	556.059	609.507		62.3322	397.377	439.519	418.043	421.473	436.089		62.2921	411.147	441.547	430.321	432.981	438.887		63.1	420.53	413.293	394.712	395.764	412.241		63.1	465.359	528.839	500.719	501.891	527.666
62.2429	582.417	614.823	552.673	556.063	611.433		62.2072	409.297	440.303	418.137	421.653	436.788		62.1671	407.998	441.872	430.313	433.036	439.149		63	446.902	413.626	394.633	395.704	412.555		63	489.35	529.578	500.846	502.039	528.386
62.1179	575	616.918	552.564	556.044	613.438		62.0822	418.6	441.068	418.177	421.782	437.464		62.0421	407.035	442.227	430.321	433.109	439.439		62.9	460.166	413.891	394.474	395.563	412.802		62.9	508.803	530.252	500.888	502.101	529.039
61.9929	567.136	619.158	552.482	556.055	615.585		61.9572	421.364	441.826	418.175	421.872	438.13		61.9171	402.37	442.602	430.334	433.189	439.747		62.8	396.148	414.13	394.274	395.382	413.022		62.8	498.665	530.876	500.859	502.094	529.642
61.8679	566.27	621.552	552.428	556.097	617.883		61.8322	423.247	442.611	418.161	421.953	438.819		61.7921	394.686	443.018	430.369	433.294	440.093		62.7	420.934	414.578	394.268	395.396	413.45		62.7	495.535	531.558	500.867	502.123	530.302
61.7429	567.442	624.085	552.378	556.148	620.315		61.7072	429.524	443.429	418.138	422.03	439.537		61.6671	399.318	443.488	430.442	433.439	440.491		62.6	405.973	414.967	394.186	395.335	413.818		62.6	511.316	532.275	500.887	502.165	530.997
61.6179	581.807	626.759	552.322	556.197	622.884		61.5822	432.237	444.262	418.086	422.082	440.266		61.5421	404.279	443.957	430.493	433.565	440.884		62.5	418.125	415.417	394.151	395.32	414.248		62.5	486.224	532.958	500.849	502.15	531.657
61.4929	599.242	629.537	552.214	556.198	625.553		61.4572	436.739	445.13	418.022	422.125	441.026		61.4171	414.333	444.421	430.519	433.669	441.272		62.4	406.134	415.847	394.077	395.268	414.656		62.4	542.495	533.757	500.902	502.226	532.433
61.3679	611.068	632.419	552.042	556.14	628.321		61.3322	434.603	446.027	417.937	422.152	441.812		61.2921	421.887	444.86	430.498	433.728	441.629		62.3	408.428	416.331	394.041	395.253	415.118		62.3	505.369	534.379	500.751	502.1	533.03
61.2429	628.553	635.44	551.825	556.043	631.223		61.2072	439.037	446.989	417.861	422.193	442.657		61.1671	428.034	445.285	430.44	433.754	441.97		62.2	421.843	416.827	393.997	395.232	415.592		62.2	483.309	535.161	500.735	502.108	533.788
61.1179	633.088	638.593	551.544	555.886	634.251		61.0822	444.426	447.989	417.765	422.219	443.536		61.0421	425.289	445.705	430.351	433.753	442.303		62.1	433.196	417.301	393.912	395.17	416.043		62.1	558.399	536.051	500.798	502.196	534.653
60.9929	635.141	641.942	551.245	555.716	637.47		60.9572	440.231	449.027	417.644	422.224	444.447		60.9171	422.875	446.165	430.276	433.768	442.673		62	421.813	417.762	393.792	395.074	416.479		62	545.537	536.701	500.589	502.014	535.276
60.8679	645.141	645.514	550.937	555.544	640.907		60.8322	432.745	450.152	417.541	422.254	445.439		60.7921	421.021	446.666	430.212	433.798	443.079		61.9	397.032	418.278	393.706	395.013	416.971		61.9	565.256	537.427	500.427	501.878	535.975
60.7429	654.531	649.302	550.592	555.341	644.552		60.7072	420.05	451.384	417.472	422.323	446.533		60.6671	421.948	447.205	430.156	433.841	443.52		61.8	410.061	418.892	393.696	395.028	417.56		61.8	535.51	538.114	500.193	501.672	536.635
60.6179	665.721	653.329	550.211	555.109	648.431		60.5822	410.556	452.752	417.461	422.456	447.757		60.5421	420.988	447.774	430.096	433.883	443.986		61.7	420.083	419.49	393.646	395.004	418.132		61.7	506.322	538.942	500.065	501.572	537.435
60.4929	677.251	657.617	549.787	554.841	652.563		60.4572	405.545	454.25	417.492	422.638	449.104		60.4171	425.155	448.383	430.04	433.934	444.488		61.6	413.325	420.083	393.566	394.95	418.698		61.6	500.205	539.911	500.042	501.579	538.375
60.3679	690.581	662.193	549.319	554.537	656.976		60.3322	410.177	455.864	417.546	422.85	450.56		60.2921	424.978	449.01	429.963	433.969	445.004		61.5	428.2	420.722	393.505	394.918	419.31		61.5	502.571	540.941	500.042	501.608	539.374
60.2429	709.444	667.087	548.801	554.19	661.698		60.2072	424.65	457.558	417.58	423.049	452.089		60.1671	419.499	449.679	429.887	434.009	445.557		61.4	409.458	421.344	393.399	394.84	419.903		61.4	521.058	542.001	500.033	501.63	540.404
60.1179	727.518	672.316	548.212	553.781	666.747		60.0822	440.458	459.298	417.548	423.189	453.656		60.0421	416.263	450.42	429.838	434.081	446.177		61.3	409.58	422.051	393.35	394.821	420.581		61.3	535.371	543.037	499.957	501.586	541.407
59.9929	736.064	677.929	547.555	553.312	672.172		59.9572	450.826	461.085	417.443	423.267	455.262		59.9171	421.263	451.225	429.803	434.173	446.855		61.2	431.502	422.789	393.301	394.801	421.289		61.2	539.499	544.065	499.829	501.491	542.402
59.8679	754.228	684.016	546.863	552.82	678.059		59.8322	461.898	462.956	417.292	423.305	456.943		59.7921	425.541	452.059	429.745	434.247	447.557		61.1	448.623	423.492	393.184	394.716	421.961		61.1	510.948	545.123	499.685	501.382	543.427
59.7429	765.566	690.602	546.103	552.269	684.437		59.7072	465.794	464.921	417.089	423.302	458.708		59.6671	431.836	452.93	429.665	434.306	448.289		61	461.607	424.177	393.015	394.579	422.613		61	537.901	546.334	499.644	501.376	544.603
59.6179	780.144	697.787	545.298	551.684	691.4		59.5822	476.779	467.024	416.868	423.291	460.601		59.5421	433.059	453.832	429.555	434.34	449.047		60.9	452.752	424.858	392.806	394.403	423.261		60.9	539.717	547.498	499.506	501.273	545.731
59.4929	804.286	705.642	544.437	551.056	699.023		59.4572	481.295	469.249	416.596	423.239	462.606		59.4171	437.94	454.797	429.438	434.375	449.86		60.8	445.864	425.603	392.623	394.254	423.972		60.8	568.016	548.71	499.361	501.165	546.906
59.3679	814.398	714.231	543.484	550.348	707.366		59.3322	497.54	471.643	416.302	423.177	464.768		59.2921	444.239	455.813	429.296	434.393	450.717		60.7	445.695	426.409	392.461	394.127	424.743		60.7	550.669	549.877	499.113	500.955	548.034
59.2429	839.935	723.72	542.49	549.614	716.596		59.2072	501.483	474.173	415.933	423.052	467.054		59.1671	449.856	456.88	429.124	434.388	451.616		60.6	448.715	427.258	392.298	394.001	425.555		60.6	536.523	551.166	498.926	500.808	549.284
59.1179	862.255	734.186	541.399	548.797	726.788		59.0822	499.971	476.916	415.545	422.921	469.54		59.0421	462.136	458.009	428.924	434.363	452.57		60.5	441.666	428.142	392.126	393.866	426.402		60.5	545.839	552.57	498.791	500.714	550.647
58.9929	871.894	745.793	540.222	547.911	738.105		58.9572	500.657	479.925	415.161	422.81	472.277		58.9171	469.445	459.177	428.663	434.286	453.554		60.4	448.615	429.096	391.975	393.754	427.316		60.4	563.678	554.008	498.62	500.586	552.043
58.8679	890.101	758.763	539.006	547.003	750.767		58.8322	501.205	483.218	414.773	422.708	475.283		58.7921	472.28	460.418	428.366	434.183	454.601		60.3	430.892	430.078	391.802	393.622	428.259		60.3	594.817	555.454	498.385	500.394	553.445
58.7429	906.27	773.262	537.718	546.042	764.939		58.7072	506.501	486.832	414.38	422.619	478.593		58.6671	470.664	461.765	428.053	434.074	455.744		60.2	444.354	431.168	391.683	393.544	429.307		60.2	606.111	556.863	498.037	500.091	554.809
58.6179	931.201	789.521	536.367	545.037	780.85		58.5822	516.916	490.786	413.962	422.522	482.227		58.5421	461.912	463.252	427.747	433.983	457.017		60.1	444.658	432.275	391.522	393.426	430.371		60.1	564.261	558.312	497.646	499.746	556.211
58.4929	958.117	807.755	534.919	543.958	798.715		58.4572	521.039	495.107	413.494	422.394	486.207		58.4171	455.981	464.93	427.482	433.944	458.468		60	451.63	433.441	391.36	393.309	431.493		60	577.274	559.997	497.405	499.554	557.849
58.3679	976.219	828.229	533.367	542.799	818.797		58.3322	543.636	499.882	413.006	422.266	490.622		58.2921	460.639	466.801	427.244	433.945	460.1		59.9	458.221	434.652	391.176	393.171	432.657		59.9	568.606	561.728	497.116	499.315	559.53
58.2429	1010.7	851.274	531.743	541.595	841.422		58.2072	547.341	505.099	412.413	422.056	495.456		58.1671	463.828	468.835	426.982	433.936	461.882		59.8	446.327	435.911	390.971	393.014	433.868		59.8	570.542	563.589	496.858	499.108	561.339
58.1179	1040.05	877.146	529.986	540.286	866.846		58.0822	551.23	510.932	411.8	421.85	500.882		58.0421	463.936	471.061	426.704	433.925	463.84		59.7	469.365	437.282	390.803	392.895	435.189		59.7	592.216	565.548	496.592	498.895	563.244
57.9929	1055.37	906.2	528.115	538.894	895.421		57.9572	558.525	517.488	411.167	421.651	507.004		57.9171	462.525	473.52	426.424	433.927	466.016		59.6	478.662	438.662	390.563	392.707	436.518		59.6	611.028	567.542	496.246	498.605	565.183
57.8679	1088.92	938.838	526.182	537.474	927.546		57.8322	568.503	524.884	410.497	421.443	513.938		57.7921	470.393	476.25	426.149	433.952	468.446		59.5	488.149	440.1	390.294	392.491	437.903		59.5	625.944	569.589	495.831	498.247	567.173
57.7429	1129.14	975.347	524.118	535.961	963.504		57.7072	577.89	533.271	409.78	421.219	521.832		57.6671	472.031	479.241	425.835	433.956	471.12		59.4	474.099	441.601	389.995	392.248	439.349		59.4	616.05	571.714	495.361	497.837	569.238
57.6179	1169.33	1016.06	521.899	534.333	1003.62		57.5822	588.701	542.854	409.016	420.983	530.887		57.5421	491.032	482.565	425.511	433.97	474.106		59.3	472.817	443.245	389.739	392.049	440.935		59.3	593.831	574.015	494.925	497.462	571.478
57.4929	1201.6	1061.31	519.525	532.596	1048.23		57.4572	595.184	553.867	408.2	420.731	541.336		57.4171	505.04	486.187	425.094	433.912	477.369		59.2	515.814	445.002	389.485	391.855	442.633		59.2	583.182	576.551	494.567	497.168	573.949
57.3679	1241.87	1111.43	517.023	530.782	1097.68		57.3322	616.555	566.622	407.351	420.486	553.486		57.2921	523.976	490.19	424.607	433.808	480.989		59.1	502.378	446.745	389.1	391.531	444.314		59.1	602.667	579.291	494.247	496.915	576.623
57.2429	1278.64	1166.68	514.365	528.866	1152.18		57.2072	630.909	581.396	406.401	420.186	567.611		57.1671	531.566	494.618	424.026	433.635	485.009		59	502.627	448.658	388.754	391.25	446.162		59	633.714	582.142	493.855	496.592	579.405
57.1179	1301.81	1227.25	511.562	526.867	1211.94		57.0822	641.955	598.623	405.381	419.865	584.139		57.0421	533.232	499.609	423.406	433.45	489.565		58.9	496.098	450.71	388.407	390.97	448.147		58.9	624.858	585.079	493.349	496.158	582.27
56.9929	1324.81	1293.28	508.664	524.841	1277.1		56.9572	664.426	618.773	404.307	419.543	603.537		56.9171	544.989	505.297	422.774	433.284	494.787		58.8	456.751	452.935	388.078	390.711	450.303		58.8	628.643	588.263	492.874	495.757	585.38
56.8679	1377.11	1364.71	505.671	522.796	1347.59		56.8322	694.26	642.306	403.125	419.175	626.256		56.7921	550.285	511.759	422.083	433.092	500.75		58.7	497.483	455.449	387.869	390.574	452.743		58.7	615.48	591.67	492.383	495.344	588.709
56.7429	1431.15	1441.18	502.475	520.635	1423.02		56.7072	720.061	669.741	401.803	418.732	652.812		56.6671	554.946	519.19	421.363	432.907	507.646		58.6	492.197	458.024	387.534	390.315	455.243		58.6	634.523	595.383	491.938	494.98	592.341
56.6179	1487.87	1522.11	499.069	518.359	1502.82		56.5822	761.804	701.679	400.358	418.24	683.796		56.5421	568.099	527.803	420.616	432.735	515.684		58.5	511.104	460.819	387.215	390.075	457.959		58.5	661.14	599.312	491.423	494.549	596.186
56.4929	1538.91	1606.57	495.443	515.971	1586.04		56.4572	781.995	738.639	398.716	417.634	719.721		56.4171	579.477	537.84	419.802	432.541	525.102		58.4	528.444	463.783	386.837	389.779	460.84		58.4	657.674	603.458	490.81	494.023	600.244
56.3679	1605.22	1693.17	491.616	513.505	1671.28		56.3322	821.403	781.289	396.975	417.021	761.243		56.2921	594.019	549.687	418.93	432.335	536.282		58.3	508.961	466.942	386.405	389.433	463.914		58.3	681.612	607.959	490.207	493.512	604.654
56.2429	1655.49	1779.87	487.532	510.921	1756.48		56.2072	859.087	830.048	395.048	416.324	808.771		56.1671	596.126	563.85	417.982	432.109	549.723		58.2	507.455	470.437	386.031	389.149	467.32		58.2	664.988	612.753	489.515	492.915	609.352
56.1179	1700.07	1864.1	483.248	508.296	1839.05		56.0822	895.141	885.304	392.94	415.564	862.681		56.0421	618.07	581.094	417.02	431.928	566.187		58.1	516.157	474.243	385.66	388.872	471.031		58.1	703.711	618.023	488.88	492.381	614.522
55.9929	1771.33	1942.63	478.786	505.673	1915.74		55.9572	946.108	947.229	390.659	414.761	923.127		55.9171	652.006	602.278	415.947	431.702	586.523		58	489.571	478.361	385.262	388.572	475.051		58	697.552	623.611	488.104	491.708	620.007
55.8679	1848.68	2011.63	474.045	502.981	1982.69		55.8322	1001.95	1015.57	388.137	413.864	989.841		55.7921	682.316	628.593	414.705	431.381	611.917		57.9	551.224	482.935	384.944	388.356	479.522		57.9	727.645	629.726	487.347	491.06	626.013
55.7429	1929.7	2067.15	469.004	500.23	2035.92		55.7072	1073.81	1089.57	385.349	412.871	1062.05		55.6671	710.888	661.649	413.31	430.99	643.969		57.8	566.648	487.736	384.437	387.957	484.216		57.8	710.159	636.286	486.478	490.305	632.459
55.6179	2022.1	2105.52	463.647	497.442	2071.73		55.5822	1145.03	1167.62	382.222	411.732	1138.11		55.5421	750.152	703.389	411.77	430.547	684.612		57.7	538.376	492.95	383.881	387.513	489.317		57.7	737.133	643.517	485.67	489.615	639.571
55.4929	2112.9	2123.88	457.931	494.623	2087.19		55.4572	1204.22	1247.07	378.758	410.476	1215.35		55.4171	803.402	755.997	410.032	430.011	736.017		57.6	565.693	498.756	383.409	387.16	495.006		57.6	755.197	651.317	484.761	488.831	647.247
55.3679	2175.56	2120.7	451.862	491.835	2080.73		55.3322	1291.45	1323.96	375.009	409.19	1289.78		55.2921	860.48	821.817	408.028	429.328	800.517		57.5	573.593	505.038	382.853	386.728	501.163		57.5	745.193	659.781	483.783	487.984	655.58
55.2429	2192.66	2096.2	445.54	489.25	2052.49		55.2072	1363.62	1392.74	370.846	407.786	1355.8		55.1671	931.771	903.205	405.739	428.494	880.449		57.4	542.171	511.909	382.271	386.276	507.905		57.4	710.19	669.076	482.838	487.176	664.737
55.1179	2172.9	2052.24	439.133	487.119	2004.25		55.0822	1428.29	1447.13	366.338	406.377	1407.09		55.0421	1023.15	1002.05	403.093	427.457	977.683		57.3	544.841	519.55	381.783	385.925	515.409		57.3	739.716	679.362	482.017	486.499	674.88
54.9929	2129.99	1991.99	432.774	485.687	1939.08		54.9572	1474.77	1481.01	361.514	405.056	1437.47		54.9171	1127.41	1119.14	399.992	426.141	1092.99		57.2	587.36	527.918	381.286	385.571	523.633		57.2	780.399	690.482	481.085	485.718	685.849
54.8679	2051.16	1919.38	426.55	485.175	1860.76		54.8322	1508.77	1490.02	356.458	403.975	1442.51		54.7921	1234.45	1253.06	396.372	424.507	1224.93		57.1	605.368	536.959	380.657	385.094	532.522		57.1	804.066	702.471	480.003	484.795	697.679
54.7429	1943.78	1838.67	420.592	485.888	1773.38		54.7072	1504	1472.94	351.225	403.276	1420.89		54.6671	1341.79	1398.26	392.216	422.571	1367.9		57	618.816	546.814	379.971	384.568	542.217		57	823.22	715.469	478.832	483.791	710.51
54.6179	1838.82	1753.95	415.006	488.156	1680.8		54.5822	1458.73	1432.27	345.989	403.243	1375.01		54.5421	1474.21	1542.31	387.521	420.368	1509.47		56.9	639.466	557.568	379.243	384.007	552.803		56.9	829.587	729.573	477.587	482.722	724.438
54.4929	1723.12	1668.74	409.784	492.268	1586.26		54.4572	1390.74	1373.37	340.936	404.197	1310.11		54.4171	1595.84	1664.22	382.161	417.817	1628.56		56.8	651.012	569.27	378.449	383.391	564.328		56.8	835.292	744.914	476.315	481.635	739.593
54.3679	1597.61	1586.12	404.967	498.669	1492.42		54.3322	1319.03	1302.93	336.168	406.416	1232.68		54.2921	1693.58	1737.92	376.188	415.025	1699.09		56.7	648.145	582.02	377.617	382.748	576.889		56.7	833.276	761.573	475.017	480.534	756.056
54.2429	1514.11	1508.69	400.594	507.969	1401.31		54.2072	1235.85	1227.43	331.704	410.148	1148.98		54.1671	1753.15	1743.13	369.712	412.172	1700.67		56.6	650.808	595.933	376.791	382.121	590.603		56.6	895.111	779.661	473.722	479.445	773.938
54.1179	1438.71	1438.53	396.51	520.871	1314.17		54.0822	1144.63	1152.38	327.598	415.755	1064.22		54.0421	1742.42	1677.73	362.917	409.524	1631.12		56.5	660.322	611.059	375.955	381.496	605.519		56.5	889.632	799.024	472.199	478.141	793.083
53.9929	1408.55	1377.87	392.688	538.659	1231.9		53.9572	1058.48	1081.95	323.887	423.709	982.129		53.9171	1661.91	1559.55	356.141	407.527	1508.16		56.4	682.828	627.444	375.088	380.851	621.681		56.4	867.747	819.981	470.69	476.863	813.808
53.8679	1406.48	1329.14	388.962	563.214	1154.88		53.8322	999.398	1019.14	320.55	434.615	905.074		53.7921	1509.92	1415.12	349.722	406.649	1358.19		56.3	653.71	645.107	374.149	380.149	639.106		56.3	935.871	842.658	469.255	475.673	836.24
53.7429	1417.02	1295.61	385.23	597.548	1083.29		53.7072	950.862	966.079	317.467	449.274	834.273		53.6671	1316.71	1267.58	344.007	407.409	1204.18		56.2	734.103	664.254	373.296	379.548	658.001		56.2	937.574	866.788	467.568	474.246	860.111
53.6179	1460.12	1281.82	381.446	646.132	1017.13		53.5822	935.426	924.679	314.591	468.993	770.277		53.5421	1121.27	1131.62	339.2	410.226	1060.6		56.1	738.664	684.591	372.195	378.716	678.07		56.1	971.768	892.659	465.87	472.823	885.706
53.4929	1506.01	1293.62	377.49	714.9	956.206		53.4572	932.655	896.837	311.771	495.57	713.039		53.4171	955.126	1014.4	335.315	415.399	934.316		56	706.092	706.37	371.077	377.883	699.564		56	972.768	920.182	464.041	471.288	912.935
53.3679	1580.22	1338.1	373.351	811.141	900.305		53.3322	953.875	884.964	308.951	531.626	662.289		53.2921	831.396	918.245	332.215	423.171	827.288		55.9	712.157	729.709	370.055	377.166	722.598		55.9	956.29	949.488	462.202	469.761	941.929
53.2429	1668.93	1422.43	368.925	942.292	849.064		53.2072	1000.53	892.014	306.022	580.523	617.512		53.1671	756.183	842.975	329.7	433.859	738.816		55.8	750.105	754.465	369.011	376.447	747.029		55.8	1007.31	980.625	460.416	468.308	972.733
53.1179	1739.93	1551.81	364.158	1113.85	802.119		53.0822	1055.73	921.503	302.868	646.294	578.077		53.0421	734.686	787.324	327.536	447.968	666.892		55.7	764.371	780.481	367.848	375.633	772.696		55.7	1004.44	1013.3	458.439	466.687	1005.05
52.9929	1813.75	1724.56	359.112	1324.47	759.198		52.9572	1114.56	977.285	299.449	733.36	543.374		52.9171	744.921	749.842	325.465	466.353	608.954		55.6	785.496	807.728	366.638	374.796	799.57		55.6	1023.42	1047.61	456.466	465.093	1038.98
52.8679	1864.38	1921.47	353.777	1555.3	719.94		52.8322	1199.67	1062.76	295.747	845.709	512.8		52.7921	789.578	729.721	323.335	490.622	562.434		55.5	766.654	836.026	365.36	373.919	827.467		55.5	1022.31	1083.33	454.417	463.45	1074.3
52.7429	1914.25	2091.2	348.237	1755.37	684.076		52.7072	1277.99	1179.29	291.641	985.266	485.665		52.6671	837.23	727.388	320.979	523.478	524.889		55.4	795.858	865.274	364.136	373.125	856.285		55.4	1034.27	1120.34	452.364	461.833	1110.87
52.6179	1955.92	2154.72	342.494	1845.95	651.262		52.5822	1379.37	1323.38	287.162	1149.08	461.459		52.5421	895.945	745.462	318.38	569.537	494.306		55.3	835.395	895.026	362.818	372.272	885.573		55.3	1052.12	1158.29	450.26	460.197	1148.36
52.4929	1966.6	2061.95	336.577	1777.34	621.194		52.4572	1456.2	1480.74	282.201	1323.36	439.584		52.4171	972.634	789.31	315.485	635.823	468.972		55.2	887.19	924.855	361.377	371.331	914.901		55.2	1097.69	1196.8	448.085	458.524	1186.36
52.3679	1930.48	1846.07	330.599	1583	593.67		52.3322	1519.07	1619.85	276.869	1477.01	419.709		52.2921	1067.12	867.416	312.205	732.139	447.482		55.1	901.067	954.235	359.772	370.268	943.74		55.1	1142.23	1235.29	445.737	456.719	1224.31
52.2429	1834.86	1585.84	324.731	1342	568.567		52.2072	1553.53	1693.95	271.228	1563.66	401.513		52.1671	1183.2	990.825	308.452	870.535	428.741		55	917.776	982.689	358.121	369.202	971.607		55	1174.86	1273.18	443.219	454.786	1261.61
52.1179	1677.74	1340.34	319.193	1113.7	545.834		52.0822	1562.43	1666.31	265.404	1546.92	384.796		52.0421	1321.81	1170.88	304.118	1063.1	411.892		54.9	942.113	1009.52	356.413	368.131	997.807		54.9	1157.87	1309.83	440.575	452.775	1297.63
51.9929	1466.7	1134.37	314.211	923.131	525.452		51.9572	1520.72	1541.49	259.513	1431.61	369.397		51.9171	1474.6	1413.81	299.093	1316.63	396.272		54.8	998.19	1033.96	354.626	367.037	1021.55		54.8	1228.76	1344.64	437.982	450.868	1331.75
51.8679	1225.96	972.028	309.984	774.612	507.399		51.8322	1447.5	1360.96	253.785	1259.43	355.315		51.7921	1669.85	1707.8	293.304	1619.69	381.408		54.7	975.481	1055.11	352.662	365.828	1041.95		54.7	1292.29	1376.41	435.124	448.755	1362.78
51.7429	1010.51	848.648	306.625	663.68	491.592		51.7072	1317.04	1169.24	248.363	1075.09	342.507		51.6671	1843.32	1996.65	286.543	1916.4	366.793		54.6	990.148	1072.44	350.762	364.754	1058.45		54.6	1337.22	1404.28	432.026	446.468	1389.83
51.6179	821.414	756.615	304.043	582.89	477.769		51.5822	1186.07	993.796	243.51	906.225	331.081		51.5421	1967	2163.4	278.908	2090	352.308		54.5	1089.71	1085.12	348.811	363.709	1070.22		54.5	1361.78	1427.38	428.754	444.082	1412.05
51.4929	658.755	688.212	302.146	524.676	465.683		51.4572	1036.13	845.478	239.229	763.79	320.917		51.4171	2021.83	2102.47	270.639	2035.09	338.021		54.4	1115.99	1092.34	346.55	362.443	1076.44		54.4	1407.19	1444.97	425.381	441.678	1428.67
51.3679	541.375	636.839	300.838	482.568	455.109		51.3322	892.11	725.884	235.61	649.49	312.004		51.2921	1970.3	1844.01	262.064	1781.94	324.131		54.3	1158.54	1093.96	344.203	361.193	1076.97		54.3	1421.53	1456.26	421.832	439.192	1438.9
51.2429	460.934	597.36	299.956	451.546	445.77		51.2072	749.286	632.292	232.628	560.686	304.234		51.1671	1792.14	1514.66	253.697	1457.31	311.044		54.2	1108.68	1089.82	341.718	359.923	1071.61		54.2	1485.46	1460.86	418.219	436.749	1442.33
51.1179	400.05	566.141	299.366	428.072	437.435		51.0822	633.218	560.447	230.281	493.19	297.539		51.0421	1522.41	1209.98	246.152	1156.85	299.29		54.1	1180.12	1080.34	339.378	358.93	1060.79		54.1	1525.73	1458.32	414.361	434.182	1438.5
50.9929	357.262	540.776	298.996	409.823	429.949		50.9572	525.595	505.731	228.452	442.437	291.745		50.9171	1201.92	965.222	239.875	915.853	289.245		54	1163.11	1065.55	336.813	357.865	1044.5		54	1587.49	1448.76	410.344	431.594	1427.51
50.8679	331.659	519.678	298.783	395.286	423.175		50.8322	435.502	464.028	227.102	404.36	286.77		50.7921	911.346	782.556	235.12	736.574	281.102		53.9	1138.04	1046.31	334.292	357.022	1023.58		53.9	1611.24	1432.37	406.089	428.928	1409.53
50.7429	313.103	501.786	298.662	383.459	416.989		50.7072	357.121	431.909	226.155	375.566	282.498		50.6671	667.251	651.891	231.747	608.963	274.675		53.8	1105.4	1023.38	331.839	356.454	998.766		53.8	1558.43	1409.84	401.733	426.343	1385.23
50.6179	300.299	486.398	298.609	373.694	411.313		50.5822	300.718	406.765	225.561	353.481	278.845		50.5421	493.442	560.385	229.539	520.221	269.703		53.7	1105.48	997.613	329.479	356.219	970.873		53.7	1556.26	1382.2	397.552	424.144	1355.6
50.4929	289.347	473.011	298.603	365.534	406.08		50.4572	268.11	386.654	225.219	336.19	275.684		50.4171	392.432	496.244	228.162	458.588	265.818		53.6	1056.27	969.745	327.111	356.258	940.598		53.6	1460.56	1350.12	393.364	422.185	1321.3
50.3679	286.688	461.264	298.637	358.655	401.246		50.3322	251.519	370.19	225.024	322.331	272.884		50.2921	326.641	450.28	227.267	414.907	262.64		53.5	955.043	940.742	324.886	356.774	908.854		53.5	1413.48	1314.92	389.507	420.845	1283.59
50.2429	272.482	450.854	298.681	352.79	396.745		50.2072	239.874	356.427	224.904	310.979	270.352		50.1671	288.582	416.235	226.686	382.946	259.976		53.4	878.339	911.516	322.964	357.991	876.489		53.4	1327.78	1277.39	385.805	420	1243.19
50.1179	268.409	441.612	298.777	347.798	392.591		50.0822	232.68	344.742	224.836	301.531	268.047		50.0421	275.173	390.087	226.287	358.704	257.67		53.3	887.834	882.667	321.269	359.913	844.023		53.3	1251.42	1238.59	382.401	419.854	1201.14
49.9929	269.939	433.33	298.888	343.498	388.721		49.9572	223.416	334.697	224.801	293.563	265.934		49.9171	256.919	369.323	225.95	339.689	255.584		53.2	822.249	854.533	319.541	362.382	811.691		53.2	1198.84	1199.37	379.259	420.452	1158.18
49.8679	271.548	425.852	298.994	339.756	385.091		49.8322	218.535	325.994	224.807	286.794	264.007		49.7921	247.991	352.482	225.7	324.455	253.727		53.1	772.454	827.869	318.007	365.762	780.114		53.1	1081.1	1160.43	376.297	421.806	1114.92
49.7429	269.744	419.067	299.095	336.481	381.681		49.7072	215.527	318.386	224.835	280.989	262.233		49.6671	236.8	338.561	225.493	312.016	252.037		53	777.636	803.119	316.62	370.187	749.552		53	1083.97	1122.72	373.749	424.277	1072.19
49.6179	269.452	412.895	299.203	333.612	378.486		49.5822	213.243	311.686	224.878	275.972	260.592		49.5421	235.786	326.918	225.338	301.74	250.515		52.9	751.055	780.595	315.213	375.746	720.063		52.9	1044.02	1086.44	371.182	427.593	1030.03
49.4929	273.813	407.254	299.312	331.083	375.483		49.4572	210.97	305.752	224.93	271.61	259.072		49.4171	224.989	317.034	225.187	293.123	249.099		52.8	720.515	760.921	313.884	382.903	691.902		52.8	975.635	1052.34	368.75	432.125	988.967
49.3679	271.14	402.065	299.405	328.828	372.642		49.3322	213.099	300.469	224.994	267.8	257.663		49.2921	214.531	308.61	225.088	285.872	247.827		52.7	771.311	744.749	312.643	392.205	665.187		52.7	1004.1	1021.12	366.557	438.28	949.393
49.2429	268.864	397.298	299.509	326.833	369.975		49.2072	212.752	295.726	225.048	264.438	256.337		49.1671	214.488	301.38	225.039	279.731	246.688		52.6	801.201	732.664	311.243	404.177	639.731		52.6	955.073	993.062	364.252	446.144	911.169
49.1179	274.185	392.908	299.621	325.062	367.468		49.0822	205.191	291.459	225.104	261.466	255.096		49.0421	208.683	295.087	224.99	274.452	245.626		52.5	785.273	725.844	309.748	419.969	615.624		52.5	993.125	969.248	362.117	456.639	874.726
48.9929	284.661	388.827	299.715	323.458	365.083		48.9572	199.989	287.636	225.194	258.861	253.969		48.9171	199.849	289.601	224.969	269.91	244.66		52.4	775.052	725.896	308.298	441.19	593.003		52.4	1005.29	950.41	359.836	470.405	839.841
48.8679	285.094	385.002	299.77	321.98	362.791		48.8322	203.175	284.195	225.309	256.566	252.938		48.7921	199.527	284.807	224.991	265.997	243.8		52.3	804.415	734.652	306.873	469.694	571.831		52.3	994.767	938.086	357.503	488.93	806.659
48.7429	287.857	381.44	299.824	320.644	360.621		48.7072	206.742	281.054	225.409	254.505	251.959		48.6671	192.421	280.563	225.014	262.577	243		52.2	858.803	754.154	305.355	507.561	551.949		52.2	1032.04	934.336	355.199	514.254	775.282
48.6179	285.115	378.109	299.868	319.423	358.554		48.5822	208.463	278.174	225.494	252.643	251.025		48.5421	195.267	276.819	225.072	259.604	242.286		52.1	893.623	786.627	303.667	557.063	533.23		52.1	1037.36	941.578	352.753	548.805	745.526
48.4929	284.859	375.006	299.922	318.324	356.604		48.4572	208.413	275.531	225.571	250.961	250.142		48.4171	197.835	273.46	225.116	256.968	241.608		52	850.571	834.172	301.867	620.361	515.678		52	1080.45	963.086	350.278	595.884	717.479
48.3679	283.416	372.102	299.977	317.325	354.754		48.3322	211.995	273.106	225.649	249.444	249.311		48.2921	202.619	270.431	225.148	254.618	240.961		51.9	948.732	898.095	300.192	698.822	499.466		51.9	1112.32	1002.21	347.639	658.893	690.959
48.2429	284.776	369.384	300.038	316.418	353.003		48.2072	217.352	270.858	225.711	248.055	248.514		48.1671	202.875	267.677	225.157	252.501	240.333		51.8	961.363	976.595	298.214	790.715	484.093		51.8	1203.59	1062.28	344.875	741.21	665.946
48.1179	285.61	366.827	300.094	315.586	351.335		48.0822	217.114	268.76	225.749	246.771	247.738		48.0421	197.035	265.179	225.165	250.603	239.74		51.7	982.486	1063.42	296.19	889.856	469.751		51.7	1255.65	1145.05	341.771	844.662	642.161
47.9929	294.903	364.419	300.147	314.82	349.746		47.9572	217.713	266.818	225.788	245.601	247.006		47.9171	197.431	262.936	225.201	248.926	239.211		51.6	1084.45	1143.43	294.096	981.186	456.342		51.6	1264.72	1249.13	338.468	967.931	619.668
																					51.5	1099.23	1192.62	291.685	1040.76	443.55		51.5	1319.55	1365.29	335.12	1101.86	598.547
																					51.4	1125.24	1189.19	289.221	1046.84	431.568		51.4	1361.35	1470.39	331.562	1223.4	578.551
																					51.3	1094.28	1129.57	286.67	995.948	420.295		51.3	1465.2	1528.21	327.839	1296.4	559.644
																					51.2	1102.93	1032.08	284.206	906.445	409.84		51.2	1431.36	1507.57	323.728	1289.78	541.521
																					51.1	1062.34	921.331	281.708	803.021	400.018		51.1	1393.05	1410.01	319.725	1205.14	524.596
																					51	909.18	815.294	279.326	703.698	390.922		51	1353.31	1267.49	315.845	1074.53	508.809
																					50.9	854.358	722.832	277.404	617.395	382.841		50.9	1261.07	1115.64	312.095	933.651	494.086
																					50.8	740.413	646.035	275.644	546.255	375.423		50.8	1154.58	976.557	308.665	804.675	480.546
																					50.7	618.829	584.419	274.226	489.84	368.804		50.7	1014.05	858.902	305.607	696.338	468.172
																					50.6	567.791	536.036	273.174	446.247	362.963		50.6	929.341	763.893	303.046	609.919	457.02
																					50.5	477.183	498.31	272.275	412.939	357.646		50.5	733.097	689.102	300.783	543.055	446.83
																					50.4	383.658	469.052	271.65	387.764	352.939		50.4	640.466	631.503	299.22	492.775	437.948
																					50.3	332.155	446.263	271.308	368.754	348.818		50.3	545.998	587.14	297.987	455.18	429.946
																					50.2	332.671	428.202	271.123	354.199	345.126		50.2	485.01	552.816	297.09	427.122	422.785
																					50.1	338.339	413.491	270.935	342.746	341.679		50.1	437.118	525.803	296.411	405.916	416.297
																					50	303.397	401.235	270.729	333.526	338.438		50	394.975	504.089	295.902	389.596	410.395
																					49.9	295.096	390.942	270.629	326.067	335.504		49.9	369.063	486.253	295.544	376.776	405.021
																					49.8	288.816	382.104	270.555	319.879	332.779		49.8	335.175	471.267	295.279	366.464	400.081
																					49.7	306.057	374.414	270.499	314.673	330.239		49.7	331.642	458.504	295.134	358.064	395.574
																					49.6	263.988	367.585	270.391	310.177	327.798		49.6	310.908	447.398	295.002	351.038	391.362
																					49.5	243.285	361.638	270.41	306.424	325.624		49.5	300.433	437.693	294.945	345.154	387.483
																					49.4	251.383	356.387	270.493	303.24	323.64		49.4	297.863	429.113	294.925	340.162	383.876
																					49.3	270.785	351.646	270.551	300.449	321.748		49.3	302.665	421.45	294.914	335.872	380.493
																					49.2	251.991	347.305	270.55	297.951	319.904		49.2	321.037	414.539	294.886	332.136	377.289
																					49.1	272.216	343.415	270.607	295.807	318.216		49.1	323.03	408.215	294.792	328.808	374.199
																					49	291.345	339.808	270.602	293.852	316.558		49	310.071	402.448	294.69	325.871	371.267
																					48.9	281.997	336.442	270.539	292.055	314.926		48.9	291.549	397.216	294.634	323.316	368.534
																					48.8	261.307	333.368	270.504	290.471	313.401		48.8	295.1	392.478	294.645	321.114	366.009
																					48.7	259.03	330.59	270.532	289.109	312.013		48.7	294.008	388.101	294.644	319.143	363.601
																					48.6	247.293	328.027	270.567	287.894	310.7		48.6	289.365	384.058	294.646	317.386	361.318
																					48.5	248.818	325.684	270.638	286.835	309.487		48.5	292.742	380.326	294.665	315.827	359.164
																					48.4	254.806	323.503	270.705	285.879	308.329		48.4	289.446	376.844	294.672	314.413	357.103
																					48.3	287.08	321.454	270.753	284.997	307.21		48.3	292.33	373.609	294.691	313.149	355.151
																					48.2	274.323	319.441	270.703	284.099	306.045		48.2	310.95	370.575	294.7	311.994	353.281
																					48.1	274.405	317.589	270.692	283.313	304.968		48.1	293.468	367.666	294.641	310.878	351.428
																					48	270.681	315.849	270.681	282.592	303.938		48	294.645	364.993	294.645	309.918	349.719

## Sheet: Figure2d
Os/CS								Os/CS-2								Os/CNS
175	1025.72	1041.63	1025.72	1026.61	1034.48	1031.99		175	915.815	923.998	915.815	916.7	919.821	919.108		175	933.236	939.399	933.236	933.73	936.572	935.568
174.9	1016.52	1041.92	1025.72	1026.62	1034.63	1032.11		174.9	945.432	924.141	915.815	916.713	919.888	919.17		174.9	909.12	939.503	933.236	933.737	936.627	935.611
174.8	1020.96	1042.25	1025.75	1026.67	1034.82	1032.27		174.8	954.807	924.189	915.716	916.627	919.859	919.134		174.8	884.314	939.711	933.338	933.847	936.784	935.756
174.7	1039.2	1042.57	1025.77	1026.7	1035	1032.41		174.7	926	924.209	915.585	916.51	919.799	919.069		174.7	898.441	940.027	933.545	934.062	937.049	936.007
174.6	1050.08	1042.84	1025.72	1026.67	1035.12	1032.5		174.6	938.579	924.329	915.55	916.49	919.837	919.101		174.6	888.993	940.288	933.694	934.218	937.256	936.201
174.5	1052.62	1043.07	1025.63	1026.59	1035.2	1032.54		174.5	952.184	924.41	915.473	916.427	919.835	919.094		174.5	912.228	940.591	933.883	934.414	937.505	936.437
174.4	1008.02	1043.3	1025.53	1026.51	1035.27	1032.58		174.4	948.927	924.451	915.35	916.319	919.789	919.042		174.4	905.411	940.801	933.974	934.514	937.658	936.577
174.3	1034.24	1043.7	1025.6	1026.59	1035.52	1032.79		174.3	895.791	924.506	915.237	916.222	919.756	919.003		174.3	904.874	941.042	934.095	934.643	937.842	936.747
174.2	1005.9	1044.02	1025.57	1026.57	1035.67	1032.91		174.2	922.549	924.744	915.302	916.303	919.902	919.144		174.2	914.939	941.29	934.218	934.775	938.03	936.922
174.1	1060.3	1044.45	1025.64	1026.66	1035.93	1033.14		174.1	908.84	924.898	915.278	916.294	919.962	919.198		174.1	878.707	941.499	934.3	934.865	938.178	937.056
174	1047.46	1044.69	1025.51	1026.55	1036	1033.17		174	928.798	925.102	915.3	916.332	920.069	919.3		174	888.777	941.865	934.535	935.109	938.481	937.345
173.9	1043.11	1044.99	1025.43	1026.48	1036.12	1033.25		173.9	903.991	925.245	915.255	916.304	920.112	919.337		173.9	877.959	942.193	934.728	935.311	938.745	937.594
173.8	1017.75	1045.32	1025.36	1026.44	1036.26	1033.36		173.8	929.748	925.476	915.292	916.359	920.24	919.461		173.8	886.925	942.572	934.968	935.56	939.057	937.891
173.7	1015.98	1045.76	1025.39	1026.48	1036.49	1033.56		173.7	940.401	925.626	915.244	916.328	920.285	919.501		173.7	904.71	942.917	935.171	935.773	939.334	938.153
173.6	1017.9	1046.21	1025.43	1026.54	1036.75	1033.78		173.6	934.865	925.747	915.159	916.262	920.297	919.508		173.6	868.998	943.192	935.3	935.911	939.539	938.343
173.5	986.51	1046.67	1025.45	1026.58	1037	1033.99		173.5	923.722	925.892	915.093	916.215	920.329	919.535		173.5	889.451	943.623	935.58	936.201	939.897	938.686
173.4	1003.55	1047.26	1025.6	1026.75	1037.38	1034.33		173.4	930.192	926.081	915.065	916.205	920.402	919.604		173.4	874.831	943.973	935.775	936.406	940.172	938.945
173.3	1014.26	1047.8	1025.68	1026.85	1037.69	1034.61		173.3	905.837	926.255	915.014	916.173	920.456	919.653		173.3	864.818	944.391	936.033	936.674	940.512	939.27
173.2	992.692	1048.31	1025.72	1026.91	1037.98	1034.86		173.2	914.348	926.517	915.045	916.224	920.594	919.788		173.2	871.675	944.856	936.334	936.986	940.898	939.64
173.1	1046.49	1048.92	1025.84	1027.05	1038.36	1035.2		173.1	908.26	926.758	915.047	916.247	920.707	919.898		173.1	866.188	945.298	936.607	937.27	941.258	939.984
173	1037.04	1049.35	1025.77	1027	1038.54	1035.34		173	929.553	927.027	915.07	916.291	920.844	920.031		173	893.537	945.77	936.905	937.579	941.646	940.355
172.9	1034.48	1049.83	1025.73	1026.98	1038.77	1035.53		172.9	913.137	927.232	915.021	916.264	920.913	920.097		172.9	891.142	946.134	937.088	937.774	941.922	940.614
172.8	1008.15	1050.34	1025.69	1026.97	1039.02	1035.74		172.8	902.661	927.5	915.028	916.293	921.04	920.222		172.8	881.433	946.513	937.282	937.98	942.211	940.887
172.7	1030.54	1050.96	1025.76	1027.06	1039.37	1036.05		172.7	923.709	927.813	915.069	916.357	921.207	920.387		172.7	872.991	946.94	937.518	938.228	942.545	941.204
172.6	1016.63	1051.52	1025.74	1027.07	1039.65	1036.29		172.6	923.888	928.063	915.04	916.351	921.307	920.485		172.6	864.926	947.41	937.791	938.513	942.918	941.56
172.5	994.923	1052.15	1025.77	1027.12	1039.99	1036.59		172.5	935.223	928.323	915.01	916.346	921.41	920.588		172.5	884.462	947.921	938.099	938.834	943.33	941.955
172.4	1004	1052.88	1025.89	1027.26	1040.42	1036.98		172.4	947.799	928.554	914.943	916.303	921.48	920.657		172.4	933.58	948.357	938.326	939.074	943.664	942.271
172.3	981.706	1053.6	1025.97	1027.37	1040.82	1037.35		172.3	949.174	928.754	914.833	916.218	921.511	920.689		172.3	889.652	948.594	938.346	939.107	943.795	942.384
172.2	985.332	1054.43	1026.13	1027.56	1041.33	1037.81		172.2	890.192	928.958	914.717	916.13	921.543	920.721		172.2	874.467	949.024	938.552	939.327	944.114	942.686
172.1	974.621	1055.27	1026.28	1027.74	1041.83	1038.27		172.1	933.909	929.372	914.8	916.239	921.776	920.956		172.1	874.186	949.526	938.823	939.612	944.503	943.057
172	992.352	1056.17	1026.47	1027.96	1042.38	1038.78		172	891.818	929.651	914.736	916.202	921.869	921.051		172	869.801	950.038	939.096	939.9	944.897	943.433
171.9	1011.16	1057.04	1026.6	1028.11	1042.88	1039.24		171.9	933.343	930.083	914.812	916.308	922.107	921.293		171.9	864.223	950.578	939.389	940.207	945.315	943.833
171.8	997.915	1057.86	1026.65	1028.2	1043.32	1039.65		171.8	940.049	930.389	914.75	916.275	922.212	921.402		171.8	898.776	951.152	939.706	940.54	945.762	944.262
171.7	1015.89	1058.77	1026.76	1028.34	1043.83	1040.12		171.7	888.762	930.686	914.666	916.22	922.301	921.496		171.7	886.826	951.589	939.88	940.729	946.069	944.55
171.6	1021.91	1059.64	1026.8	1028.41	1044.29	1040.54		171.6	906.68	931.169	914.752	916.338	922.567	921.769		171.6	836.095	952.087	940.104	940.97	946.431	944.894
171.5	989.763	1060.52	1026.82	1028.46	1044.74	1040.95		171.5	914.363	931.607	914.779	916.397	922.779	921.989		171.5	872.409	952.811	940.543	941.426	947.013	945.458
171.4	1005.08	1061.55	1026.96	1028.63	1045.33	1041.51		171.4	926.039	932.035	914.781	916.432	922.973	922.192		171.4	865.833	953.393	940.831	941.731	947.449	945.875
171.3	1016.48	1062.56	1027.04	1028.75	1045.87	1042.02		171.3	892.213	932.441	914.743	916.428	923.134	922.365		171.3	851.862	954.014	941.148	942.066	947.919	946.326
171.2	1024.61	1063.57	1027.08	1028.82	1046.39	1042.51		171.2	916.087	932.977	914.819	916.539	923.416	922.659		171.2	906.865	954.708	941.526	942.462	948.454	946.844
171.1	1028.52	1064.6	1027.09	1028.87	1046.91	1042.99		171.1	953.635	933.452	914.814	916.571	923.626	922.884		171.1	847.901	955.182	941.672	942.627	948.764	947.136
171	1030.87	1065.65	1027.08	1028.9	1047.42	1043.48		171	924.622	933.82	914.684	916.478	923.718	922.992		171	900.746	955.919	942.069	943.043	949.33	947.684
170.9	976.559	1066.73	1027.07	1028.93	1047.95	1043.98		170.9	922.141	934.306	914.651	916.483	923.916	923.209		170.9	875.179	956.447	942.243	943.237	949.68	948.016
170.8	1013.9	1068.07	1027.25	1029.16	1048.7	1044.71		170.8	971.675	934.822	914.626	916.498	924.131	923.444		170.8	882.031	957.098	942.527	943.542	950.146	948.465
170.7	1022.98	1069.32	1027.3	1029.25	1049.34	1045.33		170.7	925.148	935.194	914.435	916.348	924.189	923.526		170.7	879.733	957.736	942.783	943.818	950.59	948.892
170.6	1022.96	1070.59	1027.32	1029.31	1049.97	1045.94		170.6	982.279	935.746	914.399	916.355	924.412	923.776		170.6	835.97	958.399	943.049	944.107	951.053	949.338
170.5	1020	1071.92	1027.33	1029.37	1050.62	1046.59		170.5	938.073	936.131	914.172	916.171	924.454	923.849		170.5	865.112	959.266	943.502	944.582	951.709	949.978
170.4	983.51	1073.32	1027.36	1029.44	1051.32	1047.28		170.4	939.074	936.692	914.091	916.137	924.655	924.083		170.4	898.293	960.027	943.833	944.937	952.251	950.505
170.3	1022.79	1074.92	1027.52	1029.65	1052.17	1048.13		170.3	980.93	937.277	914.008	916.1	924.864	924.328		170.3	880.744	960.668	944.025	945.153	952.663	950.903
170.2	1047.46	1076.44	1027.54	1029.72	1052.92	1048.88		170.2	927.192	937.752	913.784	915.925	924.944	924.45		170.2	882.243	961.403	944.293	945.446	953.159	951.385
170.1	1046.15	1077.95	1027.47	1029.7	1053.6	1049.58		170.1	957.109	938.439	913.739	915.93	925.216	924.769		170.1	923.665	962.153	944.555	945.734	953.658	951.872
170	1071.24	1079.54	1027.4	1029.69	1054.33	1050.32		170	921.407	939.059	913.593	915.837	925.402	925.007		170	931.604	962.75	944.644	945.849	953.993	952.196
169.9	1043.75	1081.13	1027.23	1029.58	1054.99	1051.02		169.9	968.139	939.836	913.567	915.865	925.722	925.383		169.9	916.685	963.337	944.699	945.931	954.306	952.498
169.8	1046.99	1082.9	1027.17	1029.58	1055.8	1051.86		169.8	969.077	940.495	913.384	915.738	925.9	925.625		169.8	913.303	964.011	944.817	946.078	954.692	952.875
169.7	1121.7	1084.76	1027.1	1029.57	1056.64	1052.75		169.7	925.142	941.192	913.198	915.61	926.091	925.886		169.7	915.764	964.726	944.95	946.241	955.104	953.281
169.6	1084.17	1086.44	1026.75	1029.28	1057.24	1053.42		169.6	935.152	942.079	913.158	915.63	926.446	926.319		169.6	898.125	965.457	945.074	946.395	955.519	953.691
169.5	1122.87	1088.38	1026.54	1029.14	1058.03	1054.29		169.5	912.757	942.981	913.084	915.619	926.785	926.744		169.5	890.588	966.292	945.272	946.625	956.021	954.191
169.4	1104.59	1090.28	1026.18	1028.85	1058.73	1055.08		169.4	968.506	944.008	913.085	915.685	927.219	927.274		169.4	915.753	967.191	945.503	946.889	956.569	954.739
169.3	1065.12	1092.39	1025.9	1028.63	1059.54	1056.01		169.3	943.258	944.903	912.899	915.567	927.487	927.648		169.3	949.584	968.017	945.629	947.048	957.026	955.2
169.2	1027.82	1094.77	1025.75	1028.56	1060.56	1057.16		169.2	995.622	945.94	912.798	915.535	927.861	928.139		169.2	923.196	968.735	945.612	947.067	957.356	955.536
169.1	1076.4	1097.44	1025.74	1028.63	1061.77	1058.53		169.1	1037.29	946.864	912.52	915.331	928.083	928.49		169.1	901.344	969.602	945.707	947.198	957.814	956.004
169	1099.95	1100.1	1025.56	1028.52	1062.87	1059.82		169	1028.54	947.715	912.102	914.989	928.189	928.741		169	922.341	970.601	945.894	947.424	958.381	956.586
168.9	1114.14	1102.84	1025.28	1028.33	1063.95	1061.12		168.9	990.925	948.666	911.712	914.678	928.35	929.062		168.9	897.267	971.556	945.994	947.562	958.878	957.103
168.8	1096.24	1105.71	1024.95	1028.09	1065.06	1062.47		168.8	994.062	949.821	911.447	914.495	928.665	929.555		168.8	931.558	972.662	946.2	947.809	959.501	957.751
168.7	1118.26	1108.86	1024.69	1027.92	1066.31	1064.02		168.7	1007.14	951.049	911.17	914.304	928.999	930.086		168.7	947.829	973.673	946.262	947.914	960	958.283
168.6	1130.1	1112.15	1024.35	1027.67	1067.56	1065.61		168.6	997.364	952.324	910.848	914.072	929.321	930.628		168.6	932.794	974.668	946.255	947.952	960.453	958.774
168.5	1062.42	1115.64	1023.96	1027.38	1068.87	1067.31		168.5	1044	953.73	910.559	913.875	929.711	931.261		168.5	927.647	975.784	946.312	948.054	960.993	959.361
168.4	1070.25	1119.64	1023.82	1027.34	1070.52	1069.41		168.4	1052.04	955.087	910.111	913.526	929.981	931.803		168.4	915.427	976.982	946.391	948.181	961.58	960.004
168.3	1151.51	1123.91	1023.64	1027.28	1072.25	1071.67		168.3	1014.42	956.532	909.636	913.152	930.264	932.389		168.3	971.035	978.299	946.522	948.362	962.245	960.736
168.2	1153.42	1128.2	1023.17	1026.92	1073.81	1073.82		168.2	1015.24	958.231	909.285	912.907	930.715	933.178		168.2	969.794	979.452	946.418	948.311	962.705	961.274
168.1	1149.44	1132.83	1022.69	1026.56	1075.48	1076.18		168.1	1073.99	960.064	908.93	912.664	931.21	934.051		168.1	946.176	980.688	946.32	948.266	963.2	961.861
168	1149.28	1137.86	1022.23	1026.21	1077.3	1078.8		168	1023.81	961.854	908.377	912.227	931.558	934.822		168	961.866	982.106	946.32	948.323	963.828	962.596
167.9	1143	1143.33	1021.76	1025.88	1079.28	1081.69		167.9	1019.84	963.977	907.99	911.962	932.129	935.866		167.9	974.045	983.55	946.254	948.317	964.424	963.317
167.8	1141.24	1149.29	1021.31	1025.56	1081.44	1084.91		167.8	1002.21	966.296	907.616	911.716	932.771	937.04		167.8	965.485	985.041	946.137	948.261	965.008	964.045
167.7	1134.08	1155.79	1020.87	1025.27	1083.79	1088.48		167.7	1056.83	968.877	907.299	911.533	933.538	938.404		167.7	955.509	986.675	946.055	948.244	965.668	964.874
167.6	1167.98	1162.91	1020.45	1025	1086.36	1092.45		167.6	1042.8	971.498	906.798	911.173	934.191	939.73		167.6	964.763	988.47	946.015	948.272	966.414	965.814
167.5	1136.39	1170.56	1019.91	1024.61	1089.02	1096.75		167.5	1021.6	974.414	906.342	910.865	934.967	941.266		167.5	1007.99	990.355	945.936	948.263	967.17	966.793
167.4	1149.29	1179.08	1019.48	1024.35	1092.03	1101.65		167.4	1050.49	977.676	905.956	910.635	935.897	943.056		167.4	992.038	992.199	945.674	948.075	967.794	967.676
167.3	1146.93	1188.38	1019	1024.05	1095.26	1107.08		167.3	1056.57	981.147	905.472	910.314	936.821	944.955		167.3	958.585	994.265	945.478	947.957	968.542	968.722
167.2	1211.68	1198.65	1018.53	1023.76	1098.78	1113.16		167.2	1069.37	984.941	904.966	909.98	937.825	947.067		167.2	992.104	996.645	945.422	947.983	969.491	970.015
167.1	1189.37	1209.75	1017.81	1023.25	1102.38	1119.75		167.1	1038.07	989.076	904.415	909.611	938.896	949.399		167.1	971.5	999.074	945.225	947.872	970.365	971.287
167	1235.75	1222.17	1017.18	1022.82	1106.42	1127.29		167	1052.08	993.749	903.967	909.355	940.192	952.136		167	1000.89	1001.8	945.114	947.851	971.399	972.779
166.9	1227.07	1235.83	1016.38	1022.23	1110.69	1135.66		166.9	1065.36	998.865	903.471	909.061	941.574	955.171		166.9	1000.21	1004.64	944.878	947.71	972.388	974.298
166.8	1220.56	1251.14	1015.6	1021.69	1115.42	1145.23		166.8	1061.49	1004.49	902.928	908.733	943.06	958.555		166.8	978.243	1007.74	944.644	947.576	973.465	975.99
166.7	1284.48	1268.38	1014.84	1021.18	1120.67	1156.21		166.7	1081.67	1010.76	902.397	908.428	944.722	962.408		166.7	1017.1	1011.23	944.502	947.539	974.73	977.967
166.6	1254.41	1287.57	1013.85	1020.45	1126.23	1168.59		166.6	1085.39	1017.69	901.797	908.067	946.498	966.719		166.6	974.266	1014.89	944.195	947.343	975.935	979.999
166.5	1208.03	1309.47	1012.96	1019.84	1132.53	1183.03		166.5	1055.57	1025.44	901.182	907.707	948.465	971.635		166.5	980.974	1019.1	944.068	947.333	977.437	982.462
166.4	1283.31	1334.62	1012.24	1019.41	1139.7	1200		166.4	1025.29	1034.26	900.664	907.46	950.759	977.372		166.4	985.664	1023.7	943.912	947.301	979.037	985.184
166.3	1254.49	1363.18	1011.24	1018.73	1147.38	1219.55		166.3	1061.9	1044.31	900.247	907.33	953.408	984.065		166.3	1023.69	1028.76	943.736	947.255	980.758	988.216
166.2	1294.48	1396.34	1010.35	1018.17	1156.09	1242.78		166.2	1094.85	1055.57	899.705	907.094	956.221	991.66		166.2	1026.25	1034.21	943.398	947.055	982.475	991.472
166.1	1303.98	1434.93	1009.3	1017.48	1165.68	1270.37		166.1	1097.28	1068.3	899.051	906.766	959.247	1000.39		166.1	1031.86	1040.27	943.048	946.852	984.354	995.161
166	1320.14	1480.59	1008.21	1016.78	1176.43	1303.8		166	1053.55	1082.94	898.387	906.449	962.632	1010.64		166	1054.14	1047.04	942.672	946.632	986.404	999.347
165.9	1430.55	1535.38	1007.06	1016.04	1188.5	1344.97		165.9	1065.19	1100.11	897.867	906.301	966.579	1022.96		165.9	1035.65	1054.55	942.201	946.327	988.577	1004.05
165.8	1475.96	1601.96	1005.5	1014.92	1201.76	1396.29		165.8	1137.7	1120.19	897.307	906.139	970.962	1037.7		165.8	1039.94	1063.13	941.806	946.108	991.07	1009.56
165.7	1546.38	1684.73	1003.77	1013.65	1216.71	1461.9		165.7	1127.77	1143.83	896.501	905.76	975.649	1055.42		165.7	1003.2	1072.84	941.391	945.88	993.822	1015.92
165.6	1673.07	1789.21	1001.76	1012.16	1233.59	1546.99		165.6	1185.71	1172.38	895.727	905.442	980.996	1077.4		165.6	1015.78	1084.09	941.13	945.819	997.038	1023.49
165.5	1813.07	1922.44	999.29	1010.24	1252.57	1658.21		165.5	1206.08	1207.11	894.755	904.963	986.876	1104.78		165.5	1021.09	1096.94	940.814	945.717	1000.56	1032.29
165.4	2070.84	2093.15	996.289	1007.83	1274.1	1803.79		165.4	1194.98	1250.04	893.712	904.451	993.533	1139.48		165.4	1033.34	1111.78	940.475	945.607	1004.46	1042.67
165.3	2308.15	2310.73	992.327	1004.51	1298.34	1992.54		165.3	1262.13	1303.6	892.703	904.013	1001.21	1183.78		165.3	1074.05	1129.1	940.083	945.459	1008.76	1055.04
165.2	2631.31	2585.29	987.475	1000.36	1326.12	2233.76		165.2	1326.68	1370.35	891.465	903.395	1009.83	1240.06		165.2	1078.82	1149.45	939.516	945.155	1013.43	1069.9
165.1	3074.53	2924.58	981.414	995.058	1358.1	2534.26		165.1	1418.62	1453.37	890.007	902.607	1019.61	1311.17		165.1	1076.28	1173.97	938.928	944.849	1018.69	1088.29
165	3544.71	3331.01	973.697	988.167	1395.13	2895.11		165	1535.03	1555.78	888.236	901.564	1030.73	1399.96		165	1144.05	1204.06	938.347	944.572	1024.67	1111.52
164.9	4062.32	3794.73	964.216	979.589	1438.84	3304.73		164.9	1648.05	1680.33	886.069	900.189	1043.43	1508.85		164.9	1183.83	1241.34	937.477	944.03	1031.19	1141.08
164.8	4503.47	4281.7	952.793	969.154	1491.51	3726.62		164.8	1850.52	1828.82	883.516	898.5	1058.16	1639.19		164.8	1230.83	1288.48	936.436	943.343	1038.52	1179.49
164.7	4713.52	4723.3	939.701	957.147	1557.01	4088.55		164.7	2011.51	2000.45	880.277	896.206	1075.17	1789.62		164.7	1314.66	1348.72	935.192	942.482	1046.8	1229.82
164.6	4887.73	5025.81	925.786	944.426	1641.47	4291.48		164.6	2238.2	2190.11	876.487	893.451	1095.38	1954.26		164.6	1437.84	1425.82	933.588	941.295	1056.09	1295.61
164.5	4893.03	5121.28	911.178	931.136	1752.9	4259.6		164.5	2464.53	2384.6	871.925	890.028	1119.63	2118.79		164.5	1551.06	1523.97	931.456	939.616	1066.51	1380.76
164.4	4839.05	5028.22	896.496	917.917	1903.26	4000.04		164.4	2611	2560.76	866.589	885.947	1149.47	2258.53		164.4	1705.5	1647.47	928.837	937.49	1078.42	1489.23
164.3	4733.61	4846.06	881.959	905.006	2108.31	3596.66		164.3	2597.37	2689.5	860.745	881.491	1187.41	2342.08		164.3	1884.47	1799.39	925.554	934.746	1092.11	1623.64
164.2	4670.55	4693.18	867.757	892.623	2388.47	3147.59		164.2	2718.37	2749.61	854.927	877.213	1237.32	2344.94		164.2	2076.78	1980.13	921.501	931.283	1108.04	1783.81
164.1	4778.86	4660.71	853.735	880.645	2767.4	2720.13		164.1	2771.33	2742.67	848.684	872.684	1303.4	2263.95		164.1	2236.86	2183.84	916.618	927.049	1126.96	1963.08
164	5002.27	4805.25	839.262	868.484	3269.82	2345.47		164	2639.78	2696.94	842.243	868.159	1392.27	2120.99		164	2481.14	2393.38	911.038	922.183	1150.12	2143.16
163.9	5591.87	5157.05	823.913	855.768	3916.86	2032.26		163.9	2616.28	2652.92	836.22	864.288	1512.7	1948.37		163.9	2588.34	2575.35	904.401	916.336	1178.8	2289.01
163.8	6146.44	5720.13	806.332	841.212	4714.99	1776.6		163.8	2624.13	2646.56	830.257	860.752	1673.93	1772.4		163.8	2616.85	2689.14	897.283	910.095	1216.03	2357.58
163.7	6799.08	6461.14	786.642	825.031	5638.47	1570.92		163.7	2751.44	2704.23	824.247	857.495	1886.15	1609.08		163.7	2601.25	2711.25	890.015	903.801	1265.77	2321.7
163.6	7455.29	7273.67	764.473	806.97	6590.04	1405.61		163.6	2885.38	2841.95	817.79	854.184	2157.97	1465.38		163.6	2572.76	2658	882.781	897.656	1333.45	2192.46
163.5	7818.04	7946.58	739.802	787.157	7367.6	1271.43		163.5	3139.4	3066.18	810.864	850.88	2493.95	1343.08		163.5	2530.2	2576.62	875.638	891.734	1426.36	2009.81
163.4	7916.2	8205.98	713.704	766.852	7705.17	1161.36		163.4	3469.42	3368.54	803.062	847.292	2886.58	1240.8		163.4	2539.09	2517.4	868.644	886.115	1553.88	1814.7
163.3	7604.79	7891.07	687.147	747.253	7448.34	1069.77		163.3	3789.9	3715.24	794.129	843.314	3304.26	1155.93		163.3	2624.81	2516.98	861.584	880.61	1726.75	1632.79
163.2	7038.68	7099.54	661.64	730.148	6699.61	993.063		163.2	4020.63	4032.99	784.093	839.179	3676.4	1085.6		163.2	2751.4	2597.86	854.131	874.927	1956.17	1475.02
163.1	6265.46	6089.32	638.126	716.794	5720.31	928.474		163.1	4101.89	4213.19	773.25	835.454	3897.01	1027.23		163.1	2910.37	2771.92	846.111	868.93	2251.4	1343.81
163	5327.75	5084.74	617.377	708.322	4737.04	874.13		163	4088.03	4166.33	762.098	832.997	3878.91	978.615		163	3202.89	3039.89	837.386	862.532	2614.93	1237.2
162.9	4516.33	4204.4	600.009	705.727	3869.88	828.819		162.9	3821.67	3893.76	750.955	832.58	3625.3	937.796		162.9	3547.81	3383.02	827.387	855.23	3031.49	1151.08
162.8	3766.94	3485.82	585.569	708.934	3157.22	790.807		162.8	3566.29	3485.96	740.668	835.609	3227.93	903.758		162.8	3798.78	3747.55	815.888	846.884	3451.28	1081.16
162.7	3063.86	2925.62	573.838	718.078	2596.26	758.959		162.7	3137.27	3047.13	731.201	842.718	2791.8	875.016		162.7	3934.29	4031.56	803.279	838.001	3776.23	1023.89
162.6	2549.44	2503.82	564.657	733.258	2167.42	732.455		162.6	2741.09	2646.01	723.14	855.238	2385.98	851.074		162.6	3970.19	4112.05	790.045	829.229	3886.53	976.384
162.5	2224.9	2194.25	557.339	753.89	1844.93	710.104		162.5	2422.52	2311.92	716.38	873.86	2039.79	831.028		162.5	3839.04	3932.22	776.603	821.219	3727.89	936.318
162.4	1971.59	1971.19	551.19	779.074	1603.67	690.827		162.4	2074.99	2051.01	710.664	899.087	1759.2	814.047		162.4	3543.59	3554.75	763.658	815.012	3364.71	902.34
162.3	1731.62	1812.22	545.953	807.826	1422.24	674.062		162.3	1870.29	1858.72	706.093	931.629	1539.46	799.816		162.3	3260.65	3100.57	751.908	811.781	2918.96	873.648
162.2	1574.29	1698.83	541.581	838.601	1283.88	659.512		162.2	1683.5	1725.28	702.193	971.292	1370.83	787.549		162.2	2810.35	2663.75	741.304	812.136	2485.08	849.137
162.1	1469.14	1615.69	537.773	868.511	1176.05	646.678		162.1	1580.93	1639.77	698.905	1017.58	1243.04	776.961		162.1	2370.67	2291.04	732.558	817.657	2109.71	828.788
162	1459.69	1550.18	534.339	893.704	1089.95	635.203		162	1591.86	1590.46	695.95	1068.56	1146.21	767.591		162	2089.34	1995.48	725.634	829.391	1805.31	812.048
161.9	1422.76	1491.78	530.927	909.603	1019.43	624.598		161.9	1554.23	1565.08	692.948	1120.13	1071.93	758.924		161.9	1826.32	1773.95	719.87	847.928	1567.87	797.891
161.8	1375.19	1433.05	527.639	912.816	960.662	614.853		161.8	1499.41	1551.07	690.063	1166.1	1014.08	751.011		161.8	1670.22	1617.62	715.193	874.498	1387.53	785.976
161.7	1327.66	1369.96	524.514	902.079	910.997	605.909		161.7	1468.97	1535.38	687.351	1198.15	968.116	743.816		161.7	1526.38	1515.44	711.156	909.82	1252.28	775.649
161.6	1316.45	1302.06	521.552	878.916	868.558	597.688		161.6	1451.58	1506.78	684.733	1208.34	930.726	737.184		161.6	1447.69	1456.95	707.71	954.431	1151.24	766.705
161.5	1245.4	1231.36	518.621	846.796	831.824	589.986		161.5	1413.33	1459.63	682.164	1193.31	899.641	731.01		161.5	1428.36	1431.86	704.582	1007.34	1074.94	758.743
161.4	1203.68	1161.22	515.942	810.157	799.982	582.967		161.4	1349.57	1395.67	679.714	1156.37	873.421	725.309		161.4	1403.74	1429.29	701.523	1064.81	1016.11	751.412
161.3	1111.69	1094.28	513.406	772.492	772.122	576.473		161.3	1338.7	1321.68	677.47	1105.4	851.101	720.125		161.3	1392.15	1436.03	698.555	1118.81	969.68	744.652
161.2	1124.88	1032.49	511.2	736.462	747.786	570.647		161.2	1358.49	1245.13	675.255	1048.65	831.749	715.242		161.2	1354.53	1435.48	695.623	1156.33	932.059	738.34
161.1	1080.8	976.399	508.937	703.124	726.084	565.065		161.1	1256.49	1171.7	672.966	992.393	814.71	710.525		161.1	1356.89	1412.31	692.838	1164.45	901.008	732.529
161	1048	926.405	506.828	673.349	706.807	559.905		161	1187.52	1105.07	671.011	940.774	799.966	706.355		161	1310.93	1360.57	690.031	1138.87	874.758	727.003
160.9	964.243	882.289	504.833	647.275	689.58	555.1		160.9	1098.51	1046.5	669.28	895.39	787.078	702.597		160.9	1294.37	1287.65	687.407	1088.11	852.427	721.927
160.8	915.944	843.829	503.139	624.979	674.316	550.812		160.8	1027.86	996.216	667.842	856.748	775.852	699.301		160.8	1274.42	1206.59	684.841	1026.01	833.12	717.145
160.7	846.984	810.358	501.617	606.051	660.65	546.891		160.7	992.982	953.641	666.636	824.515	766.013	696.386		160.7	1206.13	1128.18	682.349	963.966	816.274	712.64
160.6	791.738	781.399	500.344	590.221	648.472	543.394		160.6	931.35	917.872	665.543	797.969	757.271	693.718		160.6	1179.71	1058.39	680.135	908.4	801.668	708.595
160.5	777.17	756.335	499.269	577.052	637.567	540.255		160.5	852.142	888.073	664.652	776.432	749.571	691.375		160.5	1103.79	998.942	678.023	861.395	788.782	704.812
160.4	692.863	734.491	498.244	566.019	627.651	537.31		160.4	806.147	863.386	664.024	759.176	742.857	689.402		160.4	980.275	949.889	676.224	823.292	777.562	701.483
160.3	633.74	715.646	497.527	557.028	618.868	534.804		160.3	775.879	842.847	663.548	745.342	736.922	687.679		160.3	913.937	910.346	674.938	793.433	767.995	698.795
160.2	601.572	699.277	497.025	549.669	611.026	532.632		160.2	702.197	825.639	663.172	734.208	731.628	686.146		160.2	866.582	878.628	673.928	770.323	759.667	696.494
160.1	579.257	684.925	496.639	543.573	603.943	530.687		160.1	738.247	811.27	663.041	725.358	727.055	684.939		160.1	813.923	853.206	673.114	752.585	752.357	694.491
160	600.426	672.241	496.334	538.477	597.511	528.922		160	735.27	798.848	662.789	717.967	722.776	683.684		160	769.599	832.768	672.519	739.038	745.969	692.798
159.9	561.102	660.813	495.951	534.038	591.507	527.169		159.9	673.694	788.091	662.546	711.807	718.871	682.505		159.9	758.349	816.172	672.108	728.643	740.374	691.372
159.8	538.523	650.656	495.71	530.332	586.1	525.645		159.8	702.7	778.875	662.509	706.803	715.496	681.593		159.8	717.503	802.401	671.744	720.472	735.35	690.066
159.7	551.345	641.539	495.553	527.183	581.181	524.28		159.7	705.681	770.646	662.374	702.446	712.309	680.639		159.7	711.691	790.915	671.55	714.062	730.955	688.998
159.6	551.116	633.196	495.347	524.372	576.579	522.939		159.6	707.62	763.307	662.229	698.671	709.367	679.727		159.6	662.51	781.083	671.381	708.846	726.984	688.015
159.5	510.99	625.564	495.141	521.878	572.306	521.663		159.5	686.753	756.713	662.077	695.367	706.645	678.855		159.5	633.141	772.74	671.418	704.711	723.571	687.294
159.4	527.944	618.701	495.083	519.795	568.476	520.596		159.4	674.608	750.828	661.994	692.526	704.195	678.095		159.4	654.895	765.551	671.58	701.371	720.591	686.748
159.3	509.554	612.324	494.962	517.872	564.853	519.522		159.3	685.529	745.534	661.952	690.053	701.969	677.416		159.3	674.678	759.117	671.65	698.466	717.795	686.157
159.2	530.124	606.499	494.908	516.206	561.541	518.568		159.2	693.319	740.68	661.873	687.819	699.871	676.737		159.2	657.535	753.306	671.638	695.899	715.158	685.524
159.1	476.796	601.031	494.778	514.626	558.375	517.586		159.1	679.224	736.219	661.768	685.794	697.894	676.066		159.1	636.829	748.167	671.697	693.749	712.81	685.003
159	495.204	596.148	494.844	513.384	555.607	516.845		159	677.515	732.172	661.709	684.018	696.099	675.473		159	618.243	743.629	671.845	691.971	710.742	684.605
158.9	499.912	591.546	494.843	512.198	552.955	516.079		158.9	643.707	728.456	661.656	682.423	694.431	674.915		158.9	609.612	739.614	672.071	690.51	708.928	684.319
158.8	520.048	587.245	494.824	511.103	550.456	515.335		158.8	649.166	725.144	661.716	681.093	692.987	674.497		158.8	619.416	736.024	672.335	689.287	707.307	684.101
158.7	493.009	583.156	494.731	510.029	548.038	514.552		158.7	648.694	722.074	661.759	679.879	691.625	674.087		158.7	645.881	732.732	672.559	688.195	705.786	683.87
158.6	511.73	579.428	494.738	509.139	545.861	513.903		158.6	662.281	719.237	661.802	678.782	690.358	673.702		158.6	642.114	729.628	672.672	687.137	704.28	683.554
158.5	527.05	575.869	494.675	508.256	543.746	513.217		158.5	650.219	716.564	661.801	677.744	689.129	673.293		158.5	630.356	726.804	672.801	686.221	702.907	683.278
158.4	510.748	572.471	494.556	507.383	541.695	512.504		158.4	653.199	714.12	661.84	676.837	688.018	672.945		158.4	642.302	724.264	672.98	685.463	701.687	683.075
158.3	481.812	569.333	494.496	506.63	539.816	511.879		158.3	645.297	711.838	661.868	676	686.967	672.607		158.3	642.426	721.885	673.11	684.749	700.513	682.842
158.2	531.159	566.485	494.543	506.037	538.146	511.387		158.2	662.574	709.736	661.924	675.263	686.009	672.313		158.2	604.267	719.693	673.24	684.117	699.426	682.629
158.1	507.787	563.624	494.408	505.312	536.39	510.737		158.1	657.169	707.719	661.922	674.532	685.053	671.977		158.1	643.446	717.831	673.531	683.719	698.579	682.595
158	527.755	561.003	494.358	504.716	534.808	510.197		158	624.618	705.847	661.938	673.876	684.17	671.676		158	652.437	715.957	673.658	683.22	697.64	682.414
157.9	508.503	558.453	494.235	504.085	533.234	509.604		157.9	635.992	704.203	662.063	673.382	683.448	671.499		157.9	623.995	714.183	673.748	682.738	696.731	682.21
157.8	519.21	556.107	494.183	503.562	531.808	509.102		157.8	706.274	702.629	662.15	672.896	682.735	671.298		157.8	647.039	712.654	673.958	682.427	696.002	682.141
157.7	507.122	553.843	494.09	503.031	530.413	508.58		157.7	654.031	700.919	662.002	672.217	681.832	670.874		157.7	656.594	711.142	674.072	682.063	695.234	681.99
157.6	521.183	551.739	494.042	502.574	529.128	508.121		157.6	672.868	699.475	662.029	671.751	681.143	670.638		157.6	629.687	709.694	674.146	681.698	694.477	681.811
157.5	510.844	549.689	493.942	502.093	527.854	507.626		157.5	659.973	698.051	661.993	671.257	680.429	670.35		157.5	626.909	708.455	674.334	681.482	693.883	681.758
157.4	493.172	547.775	493.88	501.674	526.675	507.186		157.4	665.165	696.748	661.999	670.837	679.794	670.115		157.4	633.557	707.315	674.534	681.31	693.345	681.729
157.3	503.533	546.019	493.882	501.342	525.615	506.826		157.3	654.678	695.5	661.989	670.428	679.175	669.874		157.3	642.415	706.227	674.708	681.139	692.821	681.683
157.2	506.839	544.311	493.847	500.994	524.568	506.443		157.2	672.396	694.352	662.013	670.081	678.621	669.678		157.2	631.451	705.176	674.844	680.956	692.298	681.611
157.1	499.217	542.671	493.799	500.652	523.556	506.061		157.1	662.112	693.208	661.979	669.698	678.036	669.431		157.1	632.81	704.24	675.028	680.844	691.857	681.594
157	493.779	541.134	493.779	500.356	522.616	505.72		157	661.978	692.155	661.978	669.371	677.513	669.227		157	675.206	703.36	675.206	680.747	691.444	681.581

## Sheet: Figure 2e
	Os/CS		Os/C		Os/CN		Os/CNS		Os NPs		Os/CS-2		OsO2
10688.6	0.00372	10688.6	0.00604	10668.5	-0.00153	10668.5	0.000416309	10668.5	-0.000764688	10668.5	0.00198	10668.5	0.00377
10692.3	0.00325	10692.3	0.00502	10672.5	-0.00176	10672.5	0.000810508	10672.5	-3.20378e-05	10672.5	0.0019	10672.5	0.00345
10696.1	0.00233	10696.1	0.00208	10672.5	-0.000743675	10672.5	0.000815995	10672.5	-2.18389e-05	10672.5	0.00144	10672.5	0.00338
10699.8	0.00189	10699.8	0.00227	10676.5	-0.000639374	10676.5	0.00121	10676.5	0.000711368	10676.5	0.000719951	10676.5	0.00278
10703.8	0.00138	10703.8	9.23689e-05	10680.5	0.000177829	10680.5	0.00104	10680.5	0.00125	10680.5	0.000544514	10680.5	0.00234
10707.9	0.00107	10707.9	-0.000736964	10684.4	-0.00129	10684.4	0.000503584	10684.4	0.00129	10684.4	0.000235645	10684.4	0.00191
10711.9	0.00087392	10711.9	0.000479128	10688.5	0.00281	10688.5	0.000526749	10688.5	0.000991271	10688.5	0.000100376	10688.5	0.00161
10715.9	0.000522286	10715.9	-4.6459e-05	10692.5	0.00187	10692.5	0.000868694	10692.5	0.000664775	10692.5	2.85946e-05	10692.5	0.00132
10719.9	0.000111633	10719.9	-0.00102	10696.5	0.000466922	10696.5	0.00125	10696.5	0.000552901	10696.5	-0.000513176	10696.5	0.00108
10724	-0.000148933	10724	-3.24546e-06	10700.4	0.000418164	10700.4	0.000855357	10700.4	0.000810978	10700.4	-0.000794908	10700.4	0.000806961
10727.9	-0.000364512	10727.9	-0.00188	10704.4	0.000841103	10704.4	0.000362281	10704.4	0.000328241	10704.4	-0.000812317	10704.4	0.00056803
10732.2	-0.000637109	10732.2	-0.00264	10708.4	0.000298332	10708.4	-1.53817e-05	10708.4	0.000482659	10708.4	-0.00072446	10708.4	0.000351833
10736.1	-0.00101	10736.1	-0.00114	10712.3	0.000467648	10712.3	-0.000384504	10712.3	0.000626155	10712.3	-0.00106	10712.3	4.33788e-05
10739.9	-0.00113	10739.9	-0.00123	10716.3	-2.82142e-05	10716.3	0.000228543	10716.3	-0.000380284	10716.3	-0.00143	10716.3	-0.000139874
10743.8	-0.00126	10743.8	-0.00137	10720.2	-0.00055638	10720.2	0.00128	10720.2	0.00012442	10720.2	-0.00172	10720.2	-0.000322912
10747.8	-0.00143	10747.8	-0.00044375	10724.2	-2.79986e-05	10724.2	0.00135	10724.2	-0.000403781	10724.2	-0.00178	10724.2	-0.000345495
10751.6	-0.00178	10751.6	-0.00286	10728.3	-0.00033641	10728.3	0.000836533	10728.3	-0.00103	10728.3	-0.0017	10728.3	-0.000583264
10755.7	-0.0021	10755.7	-0.00453	10732.3	7.23336e-05	10732.3	0.000202597	10732.3	-0.000387545	10732.3	-0.00181	10732.3	-0.000778247
10759.6	-0.00213	10759.6	-0.00249	10736.3	-0.000265484	10736.3	0.000230779	10736.3	-0.000124694	10736.3	-0.00191	10736.3	-0.00106
10763.8	-0.00225	10763.8	-0.00551	10736.4	0.000203374	10736.4	0.000228208	10736.4	-0.000127978	10736.4	-0.00191	10736.4	-0.00125
10767.5	-0.00245	10767.5	-0.00646	10740.3	-8.60794e-05	10740.3	0.0045	10740.3	6.11013e-05	10740.3	-0.00211	10740.3	-0.0017
10771.7	-0.00265	10771.7	-0.00431	10744.3	-0.00107	10744.3	-0.00572	10744.3	3.95573e-05	10744.3	-0.00221	10744.3	-0.00177
10775.9	-0.00264	10775.9	-0.00178	10748.3	0.000101251	10748.3	-0.00102	10748.3	-0.000328805	10748.3	-0.00229	10748.3	-0.00183
10779.9	-0.00276	10779.9	-0.00199	10752.3	-0.000538061	10752.3	-0.000896254	10752.3	-0.000472842	10752.3	-0.00186	10752.3	-0.00204
10783.8	-0.00252	10783.8	-0.00216	10756.2	0.000794252	10756.2	-0.00123	10756.2	-0.00104	10756.2	-0.00136	10756.2	-0.00209
10787.8	-0.00242	10787.8	-0.00070637	10760.2	-0.00164	10760.2	-0.00159	10760.2	-0.00102	10760.2	-0.00141	10760.2	-0.00204
10791.5	-0.00214	10791.5	-0.00309	10764.1	-0.00062132	10764.1	-0.00172	10764.1	-0.00095212	10764.1	-0.00107	10764.1	-0.0023
10795.6	-0.00178	10795.6	-0.00324	10768.1	-0.00237	10768.1	-0.00201	10768.1	-0.000948827	10768.1	-0.000902284	10768.1	-0.00209
10799.5	-0.00127	10799.5	-0.000748584	10772.1	-0.00018222	10772.1	-0.00122	10772.1	-0.0014	10772.1	-0.00044734	10772.1	-0.00211
10803.5	-0.000940641	10803.5	0.00177	10776.1	-0.00289	10776.1	-0.000860955	10776.1	-0.00176	10776.1	0.000434232	10776.1	-0.00204
10807.5	-0.000205387	10807.5	0.00233	10780.1	-0.000428386	10780.1	-0.00132	10780.1	-0.00126	10780.1	0.001	10780.1	-0.00185
10811.4	0.000922593	10811.4	0.00273	10784.1	-0.00297	10784.1	-0.0025	10784.1	-0.000680656	10784.1	0.00171	10784.1	-0.00166
10815.5	0.002	10815.5	0.00191	10788.2	-0.000273854	10788.2	-0.00259	10788.2	-0.000660789	10788.2	0.00238	10788.2	-0.0014
10819.6	0.00376	10819.6	0.00331	10792.1	-0.00159	10792.1	-0.000887597	10792.1	-0.0011	10792.1	0.00348	10792.1	-0.000968008
10823.7	0.00577	10823.7	0.00578	10796.1	-0.000521879	10796.1	-4.23861e-05	10796.1	-0.00161	10796.1	0.0051	10796.1	-0.000607989
10827.8	0.0084	10827.8	0.00688	10800.1	-0.00287	10800.1	-0.000839579	10800.1	-0.000979405	10800.1	0.00706	10800.1	9.97689e-05
10831.6	0.0117	10831.6	0.00995	10804.1	0.00118	10804.1	-0.000544875	10804.1	-0.00052469	10804.1	0.0095	10804.1	0.001
10835.8	0.01591	10835.8	0.01354	10808	-0.00122	10808	0.000955003	10808	-3.03743e-05	10808	0.01299	10808	0.00194
10839.8	0.0215	10839.8	0.01928	10812	0.00216	10812	0.00322	10812	3.19513e-06	10812	0.01737	10812	0.00335
10843.7	0.02949	10843.7	0.0268	10815.9	0.00639	10815.9	0.02011	10815.9	0.0038	10815.9	0.02403	10815.9	0.00513
10844.6	0.03348	10844.6	0.02856	10819.9	0.00351	10819.9	-0.02029	10819.9	0.0059	10819.9	0.02591	10819.9	0.00764
10845.5	0.03636	10845.5	0.03027	10823.9	0.00296	10823.9	0.00694	10823.9	0.00179	10823.9	0.02806	10823.9	0.01082
10846.4	0.03911	10846.4	0.03191	10828	0.00454	10828	0.00975	10828	0.00354	10828	0.03014	10828	0.015
10847.5	0.04232	10847.5	0.03446	10832	0.00736	10832	0.01328	10832	0.00582	10832	0.03299	10832	0.02109
10848.4	0.04565	10848.4	0.03765	10835.9	0.01109	10835.9	0.01698	10835.9	0.00909	10835.9	0.03616	10835.9	0.02949
10849.3	0.04947	10849.3	0.04266	10837.8	0.00845	10837.8	0.01916	10837.8	0.01036	10837.8	0.04057	10837.8	0.03176
10850.4	0.05394	10850.4	0.04809	10839.5	0.01062	10839.5	0.0217	10839.5	0.0122	10839.5	0.0453	10839.5	0.03465
10850.8	0.05782	10850.8	0.04989	10840.3	0.01137	10840.3	0.02302	10840.3	0.01329	10840.3	0.0469	10840.3	0.03779
10851.6	0.06225	10851.6	0.05405	10841.9	0.01522	10841.9	0.02602	10841.9	0.01585	10841.9	0.05038	10841.9	0.04096
10852.2	0.06603	10852.2	0.05808	10843.6	0.01712	10843.6	0.0296	10843.6	0.01866	10843.6	0.05348	10843.6	0.04496
10852.9	0.07048	10852.9	0.06328	10845.3	0.02212	10845.3	0.03251	10845.3	0.02174	10845.3	0.05758	10845.3	0.04985
10853.6	0.07532	10853.6	0.06728	10846.1	0.02436	10846.1	0.03446	10846.1	0.02328	10846.1	0.06158	10846.1	0.05566
10854.3	0.08083	10854.3	0.07012	10847.8	0.03047	10847.8	0.03708	10847.8	0.02808	10847.8	0.06632	10847.8	0.05906
10855	0.08695	10855	0.07306	10849.5	0.03354	10849.5	0.04272	10849.5	0.03351	10849.5	0.07124	10849.5	0.0631
10855.7	0.09425	10855.7	0.08124	10850.2	0.03787	10850.2	0.0469	10850.2	0.0358	10850.2	0.07649	10850.2	0.06749
10856.4	0.10149	10856.4	0.08593	10851.9	0.04053	10851.9	0.05511	10851.9	0.04186	10851.9	0.08629	10851.9	0.07291
10857.2	0.10996	10857.2	0.10032	10852.7	0.04401	10852.7	0.05938	10852.7	0.04559	10852.7	0.09504	10852.7	0.07878
10857.8	0.11894	10857.8	0.10923	10853.3	0.04821	10853.3	0.06315	10853.3	0.04925	10853.3	0.10316	10853.3	0.08478
10858.6	0.13078	10858.6	0.11979	10855	0.05886	10855	0.07418	10855	0.05912	10855	0.1153	10855	0.09266
10859.3	0.14297	10859.3	0.13252	10855.8	0.06576	10855.8	0.08053	10855.8	0.06512	10855.8	0.12634	10855.8	0.09968
10860	0.15598	10860	0.14407	10856.4	0.07401	10856.4	0.08575	10856.4	0.07041	10856.4	0.13879	10856.4	0.10822
10860.7	0.17314	10860.7	0.15877	10858.1	0.09303	10858.1	0.10415	10858.1	0.08863	10858.1	0.15615	10858.1	0.11977
10861.3	0.19148	10861.3	0.17163	10858.9	0.10365	10858.9	0.11374	10858.9	0.09822	10858.9	0.17106	10858.9	0.13089
10862	0.21429	10862	0.19301	10859.5	0.11185	10859.5	0.12342	10859.5	0.10692	10859.5	0.19132	10859.5	0.14367
10862.7	0.23747	10862.7	0.21983	10861.1	0.13588	10861.1	0.1551	10861.1	0.13379	10861.1	0.2224	10861.1	0.16049
10863.4	0.26941	10863.4	0.24916	10862	0.15544	10862	0.17239	10862	0.15206	10862	0.25357	10862	0.17708
10864.2	0.3139	10864.2	0.29392	10862.6	0.17251	10862.6	0.18866	10862.6	0.16866	10862.6	0.29507	10862.6	0.19638
10864.9	0.36228	10864.9	0.33698	10863.3	0.19441	10863.3	0.21317	10863.3	0.19071	10863.3	0.34245	10863.3	0.22286
10865.6	0.42181	10865.6	0.3933	10864.9	0.25849	10864.9	0.2822	10864.9	0.26045	10864.9	0.40013	10864.9	0.25462
10866.3	0.50097	10866.3	0.46854	10865.7	0.30088	10865.7	0.32741	10865.7	0.30335	10865.7	0.48529	10865.7	0.29234
10867	0.59965	10867	0.58079	10866.3	0.34742	10866.3	0.37442	10866.3	0.35703	10866.3	0.58208	10866.3	0.33218
10867.7	0.72382	10867.7	0.70733	10868.1	0.50947	10868.1	0.54801	10868.1	0.54903	10868.1	0.72879	10868.1	0.38754
10868.5	0.90033	10868.5	0.9051	10868.8	0.62831	10868.8	0.66828	10868.8	0.67104	10868.8	0.9473	10868.8	0.44172
10869.1	1.08304	10869.1	1.08437	10869.5	0.77114	10869.5	0.81431	10869.5	0.8301	10869.5	1.15705	10869.5	0.50045
10869.9	1.36651	10869.9	1.22572	10871.2	1.25472	10871.2	1.319	10871.2	1.37128	10871.2	1.51001	10871.2	0.67939
10870.6	1.62949	10870.6	1.60074	10871.9	1.58405	10871.9	1.61444	10871.9	1.64757	10871.9	1.77829	10871.9	0.80984
10871.3	1.92346	10871.3	1.99276	10872.7	1.94462	10872.7	1.96438	10872.7	1.87161	10872.7	2.16888	10872.7	1.00122
10872	2.21304	10872	2.25669	10874.2	2.60372	10874.2	2.5765	10874.2	2.06747	10874.2	2.52887	10874.2	1.25162
10872.6	2.42689	10872.6	2.44907	10875.1	2.82554	10875.1	2.72	10875.1	2.00367	10875.1	2.78266	10875.1	1.52358
10873.4	2.57397	10873.4	2.58631	10876.7	2.78334	10876.7	2.4775	10876.7	1.74473	10876.7	2.9951	10876.7	1.87199
10874.1	2.62448	10874.1	2.57241	10877.5	2.55749	10877.5	2.23231	10877.5	1.62155	10877.5	3.01728	10877.5	2.2552
10874.9	2.57365	10874.9	2.43665	10878.2	2.30434	10878.2	2.00334	10878.2	1.5177	10878.2	2.86258	10878.2	2.60497
10875.6	2.45159	10875.6	2.26742	10879.9	1.73571	10879.9	1.54169	10879.9	1.34699	10879.9	2.63962	10879.9	2.8585
10876.2	2.28161	10876.2	2.09874	10880.6	1.5102	10880.6	1.39479	10880.6	1.29941	10880.6	2.37804	10880.6	3.04053
10877	2.06478	10877	1.88724	10881.3	1.3536	10881.3	1.3028	10881.3	1.26654	10881.3	2.08603	10881.3	3.12782
10877.7	1.84	10877.7	1.69271	10883	1.11629	10883	1.14873	10883	1.20476	10883	1.79782	10883	3.08675
10878.5	1.62823	10878.5	1.56198	10883.8	1.04934	10883.8	1.10311	10883.8	1.18591	10883.8	1.56675	10883.8	3.03
10879.2	1.46834	10879.2	1.46833	10885.4	0.97661	10885.4	1.04234	10885.4	1.15614	10885.4	1.40866	10885.4	2.59355
10879.9	1.32979	10879.9	1.3875	10886.2	0.95576	10886.2	1.01908	10886.2	1.14675	10886.2	1.28643	10886.2	2.44976
10880.6	1.22991	10880.6	1.32446	10887.8	0.92677	10887.8	0.9847	10887.8	1.12982	10887.8	1.193	10887.8	2.11653
10881.3	1.15118	10881.3	1.27713	10889.6	0.90344	10889.6	0.95952	10889.6	1.09868	10889.6	1.1257	10889.6	1.86059
10881.9	1.09966	10881.9	1.24266	10890.4	0.89348	10890.4	0.95107	10890.4	1.08088	10890.4	1.09	10890.4	1.75667
10882.7	1.05492	10882.7	1.19006	10892	0.8789	10892	0.93929	10892	1.04455	10892	1.04108	10892	1.55003
10883.4	1.02677	10883.4	1.1558	10892.8	0.87301	10892.8	0.93494	10892.8	1.02992	10892.8	1.01553	10892.8	1.35368
10884	1.00753	10884	1.1262	10894.5	0.86733	10894.5	0.93445	10894.5	1.00828	10894.5	0.9982	10894.5	1.21497
10884.8	0.9891	10884.8	1.08932	10895.2	0.86519	10895.2	0.93295	10895.2	1.00298	10895.2	0.97593	10895.2	1.15165
10885.5	0.97584	10885.5	1.06596	10896.8	0.86842	10896.8	0.93356	10896.8	1.00039	10896.8	0.96276	10896.8	1.11211
10886.2	0.96368	10886.2	1.04606	10898.6	0.8729	10898.6	0.93277	10898.6	1.00574	10898.6	0.94957	10898.6	1.07735
10886.9	0.95317	10886.9	1.02721	10899.3	0.87529	10899.3	0.93335	10899.3	1.00878	10899.3	0.93706	10899.3	1.05348
10887.5	0.94445	10887.5	1.0111	10901	0.8848	10901	0.93591	10901	1.01216	10901	0.92594	10901	1.03525
10888.2	0.93469	10888.2	0.99331	10901.8	0.88727	10901.8	0.93708	10901.8	1.01187	10901.8	0.91508	10901.8	1.02067
10889	0.92611	10889	0.97924	10902.4	0.89036	10902.4	0.93893	10902.4	1.01141	10902.4	0.90358	10902.4	1.00801
10889.7	0.91907	10889.7	0.96611	10904.1	0.89569	10904.1	0.94469	10904.1	1.00645	10904.1	0.89611	10904.1	0.99649
10890.4	0.91253	10890.4	0.95741	10904.9	0.89547	10904.9	0.94757	10904.9	1.004	10904.9	0.89075	10904.9	0.98452
10891.1	0.90685	10891.1	0.95031	10905.6	0.90001	10905.6	0.95213	10905.6	1.00163	10905.6	0.88509	10905.6	0.9738
10891.7	0.90313	10891.7	0.94483	10907.2	0.90808	10907.2	0.96019	10907.2	0.99498	10907.2	0.88139	10907.2	0.96397
10892.4	0.89995	10892.4	0.9448	10908	0.91225	10908	0.96509	10908	0.99295	10908	0.87898	10908	0.9556
10893	0.89797	10893	0.94155	10909.7	0.92238	10909.7	0.97833	10909.7	0.98668	10909.7	0.87714	10909.7	0.95145
10893.7	0.89718	10893.7	0.94117	10910.4	0.92691	10910.4	0.98278	10910.4	0.98404	10910.4	0.87676	10910.4	0.94755
10894.4	0.8975	10894.4	0.93728	10911.1	0.93341	10911.1	0.98667	10911.1	0.98224	10911.1	0.87751	10911.1	0.9383
10895.2	0.89823	10895.2	0.93725	10912.7	0.94643	10912.7	0.99935	10912.7	0.97705	10912.7	0.87939	10912.7	0.93632
10895.8	0.90028	10895.8	0.93617	10913.5	0.95308	10913.5	1.00516	10913.5	0.97551	10913.5	0.88152	10913.5	0.93421
10896.5	0.90275	10896.5	0.93674	10914.2	0.96228	10914.2	1.01133	10914.2	0.97481	10914.2	0.88457	10914.2	0.93373
10897.2	0.9055	10897.2	0.93603	10914.9	0.96955	10914.9	1.01666	10914.9	0.97438	10914.9	0.88788	10914.9	0.93396
10897.8	0.90863	10897.8	0.93564	10915.6	0.97803	10915.6	1.0213	10915.6	0.97419	10915.6	0.89136	10915.6	0.93489
10898.5	0.91198	10898.5	0.93792	10916.2	0.98714	10916.2	1.02612	10916.2	0.97453	10916.2	0.89486	10916.2	0.93565
10899.2	0.9154	10899.2	0.93642	10917.9	1.00772	10917.9	1.03876	10917.9	0.97797	10917.9	0.89905	10917.9	0.93703
10899.9	0.91831	10899.9	0.93647	10918.8	1.01955	10918.8	1.04519	10918.8	0.98183	10918.8	0.9025	10918.8	0.94066
10900.6	0.92169	10900.6	0.93851	10919.4	1.02996	10919.4	1.05102	10919.4	0.98492	10919.4	0.90605	10919.4	0.94255
10901.3	0.92483	10901.3	0.94017	10921.1	1.05185	10921.1	1.06056	10921.1	0.99083	10921.1	0.90939	10921.1	0.94464
10901.9	0.92762	10901.9	0.9423	10921.8	1.05951	10921.8	1.06445	10921.8	0.99381	10921.8	0.91255	10921.8	0.94733
10902.6	0.93031	10902.6	0.94325	10923.5	1.07533	10923.5	1.06674	10923.5	1.00034	10923.5	0.91569	10923.5	0.94952
10903.2	0.93341	10903.2	0.94572	10924.3	1.07722	10924.3	1.06891	10924.3	1.00212	10924.3	0.91901	10924.3	0.95214
10904	0.93671	10904	0.94785	10925	1.0832	10925	1.07077	10925	1.00433	10925	0.92327	10925	0.95483
10904.7	0.93966	10904.7	0.95422	10926.6	1.0866	10926.6	1.06807	10926.6	1.00742	10926.6	0.92686	10926.6	0.95765
10905.4	0.94301	10905.4	0.95694	10927.4	1.08369	10927.4	1.06642	10927.4	1.00885	10927.4	0.93066	10927.4	0.96077
10906.1	0.94685	10906.1	0.95603	10928.1	1.08167	10928.1	1.06376	10928.1	1.0098	10928.1	0.93421	10928.1	0.96465
10906.8	0.9502	10906.8	0.96207	10929.8	1.07172	10929.8	1.05357	10929.8	1.01125	10929.8	0.93861	10929.8	0.96823
10907.5	0.95421	10907.5	0.96695	10930.7	1.06571	10930.7	1.04925	10930.7	1.01293	10930.7	0.94293	10930.7	0.97174
10908.1	0.95819	10908.1	0.97042	10931.3	1.06059	10931.3	1.04561	10931.3	1.01385	10931.3	0.94715	10931.3	0.97522
10908.9	0.96253	10908.9	0.97649	10932.9	1.04488	10932.9	1.03373	10932.9	1.01193	10932.9	0.95264	10932.9	0.97922
10909.6	0.96726	10909.6	0.98217	10933.7	1.03644	10933.7	1.02864	10933.7	1.0138	10933.7	0.95847	10933.7	0.98288
10910.3	0.97189	10910.3	0.98685	10935.4	1.02105	10935.4	1.01979	10935.4	1.01164	10935.4	0.96411	10935.4	0.98667
10911.1	0.97737	10911.1	0.99284	10937.1	1.00407	10937.1	1.00885	10937.1	1.00893	10937.1	0.97043	10937.1	0.99133
10911.8	0.98304	10911.8	0.99667	10937.9	0.99669	10937.9	1.00535	10937.9	1.00752	10937.9	0.97695	10937.9	0.9955
10912.4	0.98942	10912.4	1.00648	10939.6	0.98519	10939.6	0.99877	10939.6	1.00498	10939.6	0.98369	10939.6	0.99986
10913.1	0.9961	10913.1	1.01193	10940.5	0.97703	10940.5	0.99444	10940.5	1.00322	10940.5	0.99195	10940.5	1.00498
10914.2	1.00494	10914.2	1.02169	10942.1	0.96927	10942.1	0.9893	10942.1	1.00106	10942.1	1.00456	10942.1	1.00986
10915.3	1.01506	10915.3	1.02788	10942.8	0.96732	10942.8	0.98785	10942.8	0.99944	10942.8	1.01867	10942.8	1.0161
10916.3	1.02595	10916.3	1.04223	10944.5	0.96048	10944.5	0.98421	10944.5	0.99433	10944.5	1.03129	10944.5	1.02275
10917.3	1.03718	10917.3	1.04812	10945.3	0.95637	10945.3	0.98318	10945.3	0.99305	10945.3	1.04364	10945.3	1.02932
10918.3	1.04767	10918.3	1.05647	10946.9	0.95364	10946.9	0.98241	10946.9	0.98845	10946.9	1.05557	10946.9	1.03715
10919.4	1.05826	10919.4	1.06371	10947.7	0.94956	10947.7	0.98271	10947.7	0.98651	10947.7	1.06824	10947.7	1.04872
10920.3	1.06663	10920.3	1.06603	10948.4	0.95165	10948.4	0.98284	10948.4	0.98333	10948.4	1.07559	10948.4	1.05723
10921.4	1.0736	10921.4	1.06879	10949.1	0.94781	10949.1	0.98314	10949.1	0.98068	10949.1	1.08428	10949.1	1.07032
10922.4	1.07869	10922.4	1.0695	10950	0.94691	10950	0.98399	10950	0.98132	10950	1.08923	10950	1.08307
10923.4	1.08171	10923.4	1.06867	10951	0.94537	10951	0.98358	10951	0.97802	10951	1.09238	10951	1.09483
10924.4	1.08229	10924.4	1.06643	10952	0.94289	10952	0.98215	10952	0.97632	10952	1.09271	10952	1.10628
10925.5	1.08036	10925.5	1.06424	10953	0.9424	10953	0.98343	10953	0.97372	10953	1.09017	10953	1.11521
10926.5	1.07666	10926.5	1.05625	10953.9	0.94159	10953.9	0.98467	10953.9	0.97128	10953.9	1.08522	10953.9	1.12305
10927.6	1.07073	10927.6	1.04875	10955	0.94076	10955	0.98561	10955	0.97013	10955	1.07759	10955	1.12862
10928.5	1.06396	10928.5	1.04159	10956	0.94301	10956	0.98632	10956	0.9682	10956	1.06875	10956	1.13173
10929.5	1.05596	10929.5	1.03323	10957	0.94286	10957	0.98712	10957	0.96637	10957	1.05876	10957	1.13279
10930.6	1.04607	10930.6	1.0212	10958	0.9421	10958	0.9887	10958	0.96535	10958	1.04708	10958	1.13177
10931.6	1.03642	10931.6	1.0133	10959	0.94179	10959	0.99057	10959	0.96397	10959	1.03574	10959	1.12848
10932.6	1.02735	10932.6	1.0037	10959.9	0.9429	10959.9	0.9931	10959.9	0.9634	10959.9	1.02526	10959.9	1.12292
10933.5	1.01796	10933.5	0.99523	10961	0.94476	10961	0.99447	10961	0.96309	10961	1.01566	10961	1.11647
10934.5	1.0091	10934.5	0.98912	10962	0.94438	10962	0.99624	10962	0.96335	10962	1.0062	10962	1.1098
10935.6	1.00041	10935.6	0.98293	10963	0.945	10963	0.99937	10963	0.96414	10963	0.99646	10963	1.10089
10936.6	0.99312	10936.6	0.97668	10963.9	0.94686	10963.9	1.00113	10963.9	0.96489	10963.9	0.98783	10963.9	1.09092
10937.6	0.9866	10937.6	0.97193	10965	0.94667	10965	1.00255	10965	0.9671	10965	0.98137	10965	1.08304
10938.6	0.98055	10938.6	0.96772	10965.9	0.9474	10965.9	1.00467	10965.9	0.9689	10965.9	0.97498	10965.9	1.07309
10939.7	0.97501	10939.7	0.96207	10967	0.94994	10967	1.00836	10967	0.97162	10967	0.96942	10967	1.06333
10940.7	0.97045	10940.7	0.95917	10967.9	0.95241	10967.9	1.01067	10967.9	0.97369	10967.9	0.9647	10967.9	1.05516
10941.6	0.9668	10941.6	0.95667	10969	0.95431	10969	1.01285	10969	0.97667	10969	0.96148	10969	1.04698
10942.6	0.96337	10942.6	0.95286	10969.9	0.95679	10969.9	1.01508	10969.9	0.97927	10969.9	0.95811	10969.9	1.03913
10943.5	0.96089	10943.5	0.95112	10970.9	0.95637	10970.9	1.01782	10970.9	0.9814	10970.9	0.95604	10970.9	1.03207
10944.5	0.95867	10944.5	0.95176	10971.9	0.95761	10971.9	1.02141	10971.9	0.98387	10971.9	0.95426	10971.9	1.02649
10945.5	0.95655	10945.5	0.94935	10973	0.96044	10973	1.02639	10973	0.98607	10973	0.95221	10973	1.02074
10946.5	0.95512	10946.5	0.94568	10973.9	0.96284	10973.9	1.02584	10973.9	0.98804	10973.9	0.95062	10973.9	1.01611
10947.4	0.95394	10947.4	0.9436	10974.9	0.96468	10974.9	1.02973	10974.9	0.99029	10974.9	0.94922	10974.9	1.01209
10948.4	0.95315	10948.4	0.94367	10975.9	0.96733	10975.9	1.03194	10975.9	0.99209	10975.9	0.94811	10975.9	1.00883
10949.4	0.95238	10949.4	0.94269	10976.9	0.96954	10976.9	1.03407	10976.9	0.99311	10976.9	0.94723	10976.9	1.00518
10950.4	0.95201	10950.4	0.94287	10977.9	0.97176	10977.9	1.03629	10977.9	0.9948	10977.9	0.94653	10977.9	1.00283
10951.3	0.95191	10951.3	0.94393	10978.9	0.97389	10978.9	1.03814	10978.9	0.99601	10978.9	0.9461	10978.9	1.00102
10952.3	0.95191	10952.3	0.94233	10979.9	0.97512	10979.9	1.03878	10979.9	0.99688	10979.9	0.94581	10979.9	0.99926
10953.3	0.95189	10953.3	0.94168	10980.9	0.97688	10980.9	1.04062	10980.9	0.99775	10980.9	0.94558	10980.9	0.99767
10954.2	0.95229	10954.2	0.94265	10982	0.97965	10982	1.04219	10982	0.99882	10982	0.94568	10982	0.99637
10955.2	0.95307	10955.2	0.94526	10983.1	0.98198	10983.1	1.04234	10983.1	0.99934	10983.1	0.94602	10983.1	0.99552
10956.2	0.95402	10956.2	0.94649	10984	0.98261	10984	1.04341	10984	1.00026	10984	0.94641	10984	0.99514
10957.3	0.95493	10957.3	0.94776	10985	0.98529	10985	1.04496	10985	1.00166	10985	0.94711	10985	0.99477
10958.2	0.95603	10958.2	0.9479	10986	0.98799	10986	1.04493	10986	1.00212	10986	0.9479	10986	0.99456
10959.3	0.95705	10959.3	0.94873	10987.1	0.99015	10987.1	1.04444	10987.1	1.00261	10987.1	0.94889	10987.1	0.99475
10960.2	0.95853	10960.2	0.95258	10988.1	0.99176	10988.1	1.04431	10988.1	1.00325	10988.1	0.94999	10988.1	0.99503
10961.3	0.9598	10961.3	0.95655	10989.1	0.99382	10989.1	1.04343	10989.1	1.00474	10989.1	0.95147	10989.1	0.99537
10962.2	0.96152	10962.2	0.95968	10990	0.99521	10990	1.04232	10990	1.00577	10990	0.95292	10990	0.99594
10963.3	0.96314	10963.3	0.96193	10991.1	0.9978	10991.1	1.04076	10991.1	1.00702	10991.1	0.95463	10991.1	0.9968
10964.3	0.96498	10964.3	0.96492	10992.1	0.99997	10992.1	1.03977	10992.1	1.00793	10992.1	0.95641	10992.1	0.99779
10965.3	0.96685	10965.3	0.96775	10993.1	1.00242	10993.1	1.03965	10993.1	1.00968	10993.1	0.95852	10993.1	0.99889
10966.3	0.96879	10966.3	0.96977	10994.2	1.00302	10994.2	1.03779	10994.2	1.01059	10994.2	0.9607	10994.2	0.99988
10967.2	0.97073	10967.2	0.97355	10995.1	1.00349	10995.1	1.03563	10995.1	1.01195	10995.1	0.96295	10995.1	1.00112
10968.4	0.97265	10968.4	0.9784	10996.1	1.00526	10996.1	1.0353	10996.1	1.01316	10996.1	0.96576	10996.1	1.00227
10969.3	0.97468	10969.3	0.98219	10997.1	1.00616	10997.1	1.0341	10997.1	1.01387	10997.1	0.96817	10997.1	1.0034
10970.3	0.97684	10970.3	0.98699	10998.1	1.00765	10998.1	1.03256	10998.1	1.015	10998.1	0.97089	10998.1	1.00481
10971.4	0.97935	10971.4	0.99067	10999.1	1.00906	10999.1	1.03166	10999.1	1.01615	10999.1	0.97415	10999.1	1.00622
10972.5	0.9813	10972.5	0.99677	11000.1	1.01109	11000.1	1.03031	11000.1	1.0168	11000.1	0.97731	11000.1	1.00744
10973.4	0.98372	10973.4	0.99987	11001.1	1.01087	11001.1	1.02922	11001.1	1.01677	11001.1	0.98026	11001.1	1.00903
10974.4	0.98572	10974.4	1.00319	11002.1	1.01084	11002.1	1.02809	11002.1	1.01718	11002.1	0.98305	11002.1	1.01054
10975.4	0.98808	10975.4	1.0079	11003.2	1.01082	11003.2	1.02703	11003.2	1.01638	11003.2	0.98627	11003.2	1.01191
10976.5	0.9905	10976.5	1.01208	11004.1	1.01166	11004.1	1.02635	11004.1	1.01621	11004.1	0.98942	11004.1	1.01339
10977.5	0.99246	10977.5	1.01332	11005.2	1.01143	11005.2	1.02563	11005.2	1.01542	11005.2	0.99232	11005.2	1.01479
10978.5	0.99426	10978.5	1.0165	11006.1	1.01192	11006.1	1.02496	11006.1	1.01393	11006.1	0.99522	11006.1	1.01636
10979.6	0.99629	10979.6	1.01743	11007.1	1.01162	11007.1	1.02365	11007.1	1.01219	11007.1	0.99835	11007.1	1.01803
10980.5	0.99798	10980.5	1.01991	11008.1	1.01158	11008.1	1.02301	11008.1	1.01017	11008.1	1.00059	11008.1	1.01972
10981.6	0.9997	10981.6	1.02199	11009.2	1.01193	11009.2	1.0226	11009.2	1.00811	11009.2	1.00299	11009.2	1.02126
10982.6	1.00124	10982.6	1.02338	11010.2	1.01112	11010.2	1.0222	11010.2	1.00619	11010.2	1.00508	11010.2	1.02292
10983.6	1.00274	10983.6	1.0225	11011.1	1.01105	11011.1	1.02108	11011.1	1.00331	11011.1	1.00704	11011.1	1.02453
10984.7	1.00406	10984.7	1.02405	11011.2	1.01204	11011.2	1.02094	11011.2	1.00308	11011.2	1.00882	11011.2	1.02647
10985.7	1.00514	10985.7	1.02413	11012.1	1.01065	11012.1	1.02	11012.1	1.00131	11012.1	1.01001	11012.1	1.02839
10986.5	1.0063	10986.5	1.02451	11013.2	1.01104	11013.2	1.02039	11013.2	0.99797	11013.2	1.01074	11013.2	1.03067
10987.7	1.00771	10987.7	1.02256	11014.1	1.01189	11014.1	1.01961	11014.1	0.99551	11014.1	1.01171	11014.1	1.03261
10988.6	1.00837	10988.6	1.01861	11015.2	1.01066	11015.2	1.01873	11015.2	0.99325	11015.2	1.01229	11015.2	1.03461
10989.7	1.009	10989.7	1.01659	11016.1	1.00879	11016.1	1.01856	11016.1	0.99098	11016.1	1.01288	11016.1	1.03663
10990.6	1.00948	10990.6	1.01692	11017.1	1.0087	11017.1	1.01757	11017.1	0.98833	11017.1	1.01321	11017.1	1.03896
10991.7	1.01016	10991.7	1.01228	11018.1	1.00741	11018.1	1.01868	11018.1	0.98703	11018.1	1.01317	11018.1	1.04077
10992.6	1.01035	10992.6	1.00963	11019.1	1.00759	11019.1	1.01829	11019.1	0.98441	11019.1	1.01301	11019.1	1.0426
10993.6	1.01072	10993.6	1.00742	11020.1	1.00691	11020.1	1.01695	11020.1	0.98366	11020.1	1.01295	11020.1	1.04413
10994.7	1.0111	10994.7	1.00689	11021.1	1.00632	11021.1	1.01655	11021.1	0.98237	11021.1	1.01255	11021.1	1.04599
10995.7	1.01113	10995.7	1.0047	11022.1	1.00694	11022.1	1.01613	11022.1	0.98124	11022.1	1.01205	11022.1	1.04789
10996.5	1.01079	10996.5	1.00222	11023.1	1.00515	11023.1	1.01594	11023.1	0.98044	11023.1	1.01157	11023.1	1.04929
10997.5	1.01057	10997.5	0.99959	11024.1	1.00392	11024.1	1.01646	11024.1	0.97988	11024.1	1.01085	11024.1	1.05071
10998.5	1.01028	10998.5	0.99749	11025.1	1.00438	11025.1	1.01668	11025.1	0.98014	11025.1	1.01019	11025.1	1.05188
10999.5	1.00986	10999.5	0.99679	11026.1	1.00483	11026.1	1.01598	11026.1	0.98034	11026.1	1.00975	11026.1	1.05301
11000.6	1.00959	11000.6	0.99419	11027.1	1.00479	11027.1	1.01528	11027.1	0.98035	11027.1	1.00915	11027.1	1.05401
11001.4	1.00902	11001.4	0.99414	11028.1	1.00587	11028.1	1.01492	11028.1	0.98139	11028.1	1.00839	11028.1	1.05489
11002.4	1.00856	11002.4	0.99282	11029.1	1.00575	11029.1	1.01482	11029.1	0.98243	11029.1	1.00739	11029.1	1.05557
11003.4	1.0081	11003.4	0.9903	11030.1	1.00529	11030.1	1.01436	11030.1	0.98337	11030.1	1.00638	11030.1	1.05606
11004.4	1.00691	11004.4	0.98957	11031.1	1.00637	11031.1	1.01351	11031.1	0.98457	11031.1	1.00541	11031.1	1.05642
11005.4	1.00652	11005.4	0.98764	11047.3	0.99813	11047.3	1.03225	11047.3	0.99569	11047.3	1.00448	11047.3	1.05665
11006.3	1.00568	11006.3	0.98824	11048.2	0.9971	11048.2	1.03336	11048.2	0.99647	11048.2	1.00368	11048.2	1.05677
11007.2	1.00501	11007.2	0.98764	11050.4	0.99871	11050.4	1.03341	11050.4	0.9986	11050.4	1.00282	11050.4	1.05667
11008.3	1.00421	11008.3	0.98509	11052.3	1.00104	11052.3	1.0329	11052.3	1.00038	11052.3	1.00191	11052.3	1.0565
11009.3	1.00348	11009.3	0.9842	11054.3	1.00302	11054.3	1.03216	11054.3	1.00216	11054.3	1.00125	11054.3	1.0562
11010.4	1.00247	11010.4	0.982	11056.3	1.00575	11056.3	1.03256	11056.3	1.00436	11056.3	1.00011	11056.3	1.0556
11011.3	1.00165	11011.3	0.98299	11058.4	1.00724	11058.4	1.03185	11058.4	1.00653	11058.4	0.99924	11058.4	1.05511
11012.3	1.00085	11012.3	0.98378	11060.4	1.00845	11060.4	1.03262	11060.4	1.00873	11060.4	0.99851	11060.4	1.05434
11013.3	1.00015	11013.3	0.98315	11062.4	1.00994	11062.4	1.03312	11062.4	1.0108	11062.4	0.99757	11062.4	1.05396
11015.4	0.99746	11015.4	0.98142	11064.4	1.01204	11064.4	1.03258	11064.4	1.01271	11064.4	0.99584	11064.4	1.05286
11017.3	0.99586	11017.3	0.97948	11066.4	1.01301	11066.4	1.03312	11066.4	1.01475	11066.4	0.99481	11066.4	1.0519
11019.4	0.99443	11019.4	0.97766	11068.4	1.01341	11068.4	1.0331	11068.4	1.01606	11068.4	0.99325	11068.4	1.0508
11021.3	0.99338	11021.3	0.97756	11070.4	1.01392	11070.4	1.03428	11070.4	1.01686	11070.4	0.99217	11070.4	1.05001
11023.3	0.99226	11023.3	0.97985	11072.4	1.01449	11072.4	1.03493	11072.4	1.01699	11072.4	0.99122	11072.4	1.04914
11025.5	0.99103	11025.5	0.97661	11074.4	1.01555	11074.4	1.03414	11074.4	1.01612	11074.4	0.99061	11074.4	1.04666
11027.6	0.99044	11027.6	0.97748	11076.3	1.01617	11076.3	1.03441	11076.3	1.01488	11076.3	0.99025	11076.3	1.04421
11029.2	0.98944	11029.2	0.98127	11078.4	1.01622	11078.4	1.0352	11078.4	1.01318	11078.4	0.99036	11078.4	1.0413
11031.6	0.98907	11031.6	0.98668	11080.4	1.01675	11080.4	1.03546	11080.4	1.01083	11080.4	0.99026	11080.4	1.03886
11033.3	0.98897	11033.3	0.99038	11082.3	1.01609	11082.3	1.03476	11082.3	1.00789	11082.3	0.99053	11082.3	1.03635
11035.6	0.989	11035.6	0.98935	11084.4	1.01558	11084.4	1.03577	11084.4	1.00519	11084.4	0.99101	11084.4	1.03426
11037.8	0.98925	11037.8	0.98941	11086.4	1.01447	11086.4	1.03447	11086.4	1.0026	11086.4	0.99164	11086.4	1.0319
11039.6	0.98958	11039.6	0.99195	11088.4	1.01512	11088.4	1.03479	11088.4	0.99987	11088.4	0.99287	11088.4	1.03027
11041.9	0.99048	11041.9	0.99374	11090.5	1.01339	11090.5	1.03511	11090.5	0.99726	11090.5	0.99426	11090.5	1.02856
11043.7	0.99128	11043.7	0.9945	11092.5	1.01332	11092.5	1.03591	11092.5	0.99484	11092.5	0.99548	11092.5	1.02729
11045.8	0.99202	11045.8	0.99725	11094.5	1.01322	11094.5	1.0351	11094.5	0.9931	11094.5	0.99653	11094.5	1.02651
11047.9	0.99269	11047.9	0.9985	11096.5	1.01327	11096.5	1.03379	11096.5	0.99168	11096.5	0.99806	11096.5	1.02597
11049.4	0.99399	11049.4	0.99909	11098.5	1.01329	11098.5	1.0336	11098.5	0.9903	11098.5	0.99912	11098.5	1.02549
11051.6	0.9948	11051.6	1.00306	11100.6	1.01179	11100.6	1.03288	11100.6	0.98916	11100.6	1.00009	11100.6	1.02552
11053.4	0.99565	11053.4	1.00364	11102.6	1.01138	11102.6	1.03226	11102.6	0.98811	11102.6	1.00076	11102.6	1.0259
11055.4	0.99692	11055.4	1.00747	11104.6	1.01165	11104.6	1.03215	11104.6	0.9872	11104.6	1.00169	11104.6	1.02631
11057.5	0.9978	11057.5	1.00912	11106.6	1.01016	11106.6	1.02994	11106.6	0.98652	11106.6	1.0023	11106.6	1.0266
11059.5	0.99844	11059.5	1.00948	11108.6	1.01128	11108.6	1.03088	11108.6	0.98616	11108.6	1.00261	11108.6	1.02718
11061.4	0.99898	11061.4	1.00883	11110.7	1.01017	11110.7	1.02951	11110.7	0.98666	11110.7	1.00276	11110.7	1.02814
11063.2	0.99946	11063.2	1.0122	11112.6	1.01072	11112.6	1.0291	11112.6	0.98748	11112.6	1.00269	11112.6	1.02921
11065.5	0.99958	11065.5	1.00936	11114.7	1.0093	11114.7	1.02923	11114.7	0.98849	11114.7	1.0022	11114.7	1.0301
11067.4	1.0003	11067.4	1.00917	11116.6	1.00893	11116.6	1.0295	11116.6	0.98982	11116.6	1.00193	11116.6	1.03105
11069.3	1.00036	11069.3	1.00847	11118.6	1.00863	11118.6	1.02889	11118.6	0.99189	11118.6	1.00139	11118.6	1.03201
11071.3	1.0005	11071.3	1.01181	11120.7	1.00762	11120.7	1.02707	11120.7	0.99466	11120.7	1.00124	11120.7	1.0329
11073.3	1.00039	11073.3	1.01021	11122.6	1.00695	11122.6	1.02708	11122.6	0.99734	11122.6	1.00113	11122.6	1.03364
11075.5	1.00102	11075.5	1.00689	11124.6	1.00612	11124.6	1.02728	11124.6	1.00015	11124.6	1.00039	11124.6	1.0345
11077.6	1.00038	11077.6	1.00713	11126.6	1.0059	11126.6	1.02696	11126.6	1.00271	11126.6	0.99993	11126.6	1.03517
11079.4	0.99997	11079.4	1.0072	11128.6	1.00471	11128.6	1.0267	11128.6	1.00523	11128.6	0.99953	11128.6	1.03576
11081.5	0.99997	11081.5	1.00388	11130.6	1.00371	11130.6	1.02725	11130.6	1.00748	11130.6	0.99882	11130.6	1.03617
11083.4	0.99969	11083.4	1.00309	11132.6	1.00319	11132.6	1.02641	11132.6	1.0091	11132.6	0.9988	11132.6	1.03656
11085.7	0.99915	11085.7	1.00098	11134.6	1.0021	11134.6	1.02664	11134.6	1.01041	11134.6	0.99825	11134.6	1.03689
11087.8	0.99944	11087.8	1.00186	11136.7	1.00059	11136.7	1.02604	11136.7	1.01135	11136.7	0.99794	11136.7	1.03695
11089.4	0.99937	11089.4	1.00137	11138.6	0.99929	11138.6	1.02651	11138.6	1.01144	11138.6	0.99777	11138.6	1.03691
11091.6	0.99939	11091.6	1.00009	11140.6	0.99931	11140.6	1.02692	11140.6	1.01143	11140.6	0.99761	11140.6	1.0369
11093.8	0.99992	11093.8	1.00117	11142.8	0.99756	11142.8	1.02667	11142.8	1.01114	11142.8	0.9976	11142.8	1.03686
11095.8	0.99911	11095.8	0.99786	11144.7	0.99813	11144.7	1.02737	11144.7	1.01048	11144.7	0.9974	11144.7	1.03691
11097.7	0.99928	11097.7	0.99664	11146.8	0.99801	11146.8	1.02695	11146.8	1.00988	11146.8	0.9971	11146.8	1.03681
11099.9	0.99951	11099.9	0.99535	11148.7	0.99846	11148.7	1.02789	11148.7	1.00916	11148.7	0.99674	11148.7	1.03671
11101.8	0.99949	11101.8	0.99689	11150.8	0.99837	11150.8	1.02768	11150.8	1.00795	11150.8	0.9973	11150.8	1.03663
11103.7	0.99945	11103.7	0.99653	11152.8	0.99676	11152.8	1.02737	11152.8	1.0066	11152.8	0.99726	11152.8	1.03673
11105.6	0.99974	11105.6	0.99529	11154.8	0.99746	11154.8	1.02823	11154.8	1.00538	11154.8	0.99737	11154.8	1.03675
11107.5	0.99981	11107.5	0.9949	11156.8	0.99759	11156.8	1.02846	11156.8	1.00441	11156.8	0.99769	11156.8	1.03658
11109.4	0.99986	11109.4	0.99402	11158.8	0.99573	11158.8	1.02937	11158.8	1.00317	11158.8	0.99759	11158.8	1.03652
11111.4	0.9998	11111.4	0.99279	11160.9	0.99361	11160.9	1.02931	11160.9	1.00154	11160.9	0.99781	11160.9	1.0366
11113.3	1.00007	11113.3	0.9923	11162.9	0.99305	11162.9	1.02989	11162.9	1.00026	11162.9	0.99781	11162.9	1.03656
11115.4	1.00001	11115.4	0.99412	11164.9	0.99234	11164.9	1.02981	11164.9	0.99934	11164.9	0.99809	11164.9	1.03638
11117.3	1.00035	11117.3	0.99369	11166.9	0.99295	11166.9	1.03044	11166.9	0.99864	11166.9	0.99827	11166.9	1.03629
11119.4	1.00003	11119.4	0.99475	11168.9	0.99341	11168.9	1.03065	11168.9	0.9979	11168.9	0.99859	11168.9	1.03632
11121.2	1.00034	11121.2	0.99358	11170.9	0.99428	11170.9	1.03015	11170.9	0.99715	11170.9	0.9986	11170.9	1.03621
11123.3	1.00002	11123.3	0.9964	11172.8	0.99395	11172.8	1.03137	11172.8	0.99636	11172.8	0.999	11172.8	1.03604
11125.4	0.99998	11125.4	0.99429	11174.9	0.9941	11174.9	1.03166	11174.9	0.99568	11174.9	0.99926	11174.9	1.03588
11127.1	1.00023	11127.1	0.99305	11176.9	0.99352	11176.9	1.03212	11176.9	0.99491	11176.9	0.9995	11176.9	1.03557
11129.5	0.99925	11129.5	0.99661	11178.8	0.99381	11178.8	1.03124	11178.8	0.99416	11178.8	0.99967	11178.8	1.03535
11131.6	0.999	11131.6	0.9952	11180.8	0.99422	11180.8	1.03122	11180.8	0.99371	11180.8	0.99988	11180.8	1.0348
11133.6	0.99883	11133.6	0.99665	11182.8	0.99451	11182.8	1.03132	11182.8	0.99335	11182.8	1.00025	11182.8	1.0346
11135.5	0.99877	11135.5	0.9966	11184.9	0.99424	11184.9	1.03066	11184.9	0.99315	11184.9	1.00041	11184.9	1.03403
11137.8	0.99843	11137.8	0.99604	11186.9	0.9942	11186.9	1.02972	11186.9	0.99328	11186.9	1.00057	11186.9	1.03356
11139.6	0.9983	11139.6	0.99646	11188.9	0.99471	11188.9	1.03061	11188.9	0.99374	11188.9	1.00074	11188.9	1.03303
11141.8	0.99796	11141.8	0.99728	11190.9	0.99443	11190.9	1.03069	11190.9	0.99444	11190.9	1.00101	11190.9	1.03237
11143.8	0.99746	11143.8	0.99938	11192.9	0.99459	11192.9	1.03023	11192.9	0.99511	11192.9	1.00168	11192.9	1.03161
11145.4	0.99742	11145.4	0.99909	11194.9	0.99433	11194.9	1.03071	11194.9	0.99611	11194.9	1.00206	11194.9	1.03113
11147.8	0.99745	11147.8	0.99962	11197	0.99428	11197	1.03063	11197	0.99708	11197	1.00265	11197	1.03052
11149.6	0.99736	11149.6	1.00254	11199	0.99347	11199	1.03067	11199	0.99825	11199	1.00265	11199	1.03009
11151.7	0.99768	11151.7	1.00456	11201.8	0.99458	11201.8	1.03026	11201.8	1.00022	11201.8	1.00247	11201.8	1.02942
11153.7	0.99759	11153.7	1.0036	11204.9	0.99458	11204.9	1.02953	11204.9	1.00287	11204.9	1.00218	11204.9	1.02895
11155.7	0.99778	11155.7	1.00438	11205	0.99456	11205	1.02951	11205	1.00295	11205	1.0021	11205	1.02876
11157.7	0.99797	11157.7	1.00431	11207.9	0.99567	11207.9	1.02924	11207.9	1.00533	11207.9	1.00216	11207.9	1.0285
11159.5	0.99815	11159.5	1.00527	11210.9	0.99621	11210.9	1.02885	11210.9	1.00779	11210.9	1.00247	11210.9	1.02845
11161.7	0.99831	11161.7	1.0028	11213.9	0.99768	11213.9	1.02856	11213.9	1.00946	11213.9	1.00251	11213.9	1.02847
11163.6	0.99853	11163.6	1.00347	11217	0.99706	11217	1.02891	11217	1.01047	11217	1.00246	11217	1.02809
11166.5	0.99943	11166.5	1.00539	11220	0.99746	11220	1.02905	11220	1.01143	11220	1.00274	11220	1.02774
11169.4	1.00018	11169.4	1.00244	11223	0.99693	11223	1.02949	11223	1.01106	11223	1.00265	11223	1.02759
11172.4	1.00061	11172.4	1.00395	11226	0.99721	11226	1.02982	11226	1.01068	11226	1.00287	11226	1.02776
11175.5	1.00123	11175.5	1.00247	11229.1	0.99793	11229.1	1.02994	11229.1	1.00943	11229.1	1.00222	11229.1	1.02797
11178.4	1.00096	11178.4	1.00247	11232	0.99829	11232	1.03082	11232	1.00784	11232	1.00165	11232	1.02827
11181.6	1.00077	11181.6	1.0011	11235	0.9979	11235	1.03176	11235	1.00624	11235	1.00128	11235	1.02914
11184.7	1.00076	11184.7	1.00271	11238	0.99703	11238	1.03213	11238	1.00447	11238	1.00083	11238	1.02982
11187.7	1.00133	11187.7	1.0035	11241.1	0.9966	11241.1	1.03216	11241.1	1.00355	11241.1	1.00066	11241.1	1.03054
11190.7	1.00141	11190.7	1.00316	11244.1	0.99835	11244.1	1.03178	11244.1	1.00261	11244.1	1.00045	11244.1	1.03086
11193.8	1.0008	11193.8	1.00228	11247.1	0.9979	11247.1	1.03193	11247.1	1.00228	11247.1	0.99981	11247.1	1.03096
11196.9	1.00073	11196.9	1.00158	11250.2	0.99779	11250.2	1.03219	11250.2	1.00203	11250.2	0.99891	11250.2	1.03111
11199.8	1.00076	11199.8	1.00128	11253.2	0.99755	11253.2	1.03199	11253.2	1.00174	11253.2	0.99878	11253.2	1.03158
11202.9	1.00069	11202.9	1.00005	11256.3	0.99777	11256.3	1.03117	11256.3	1.00139	11256.3	0.99876	11256.3	1.0321
11205.9	1.00073	11205.9	0.99856	11259.3	0.99885	11259.3	1.03036	11259.3	1.00109	11259.3	0.9986	11259.3	1.03233
11208.9	1.00054	11208.9	0.99932	11262.3	0.9992	11262.3	1.03023	11262.3	1.00069	11262.3	0.99829	11262.3	1.03243
11211.7	1.00101	11211.7	0.99952	11265.3	0.99981	11265.3	1.03012	11265.3	1.0007	11265.3	0.99869	11265.3	1.03241
11214.5	1.00116	11214.5	0.99989	11268.4	0.99963	11268.4	1.02937	11268.4	1.00032	11268.4	0.99887	11268.4	1.03199
11217.6	1.00129	11217.6	0.99916	11271.4	1.00128	11271.4	1.02919	11271.4	1.00029	11271.4	0.99885	11271.4	1.03166
11220.5	1.00148	11220.5	0.99921	11274.5	0.99889	11274.5	1.03033	11274.5	0.9993	11274.5	0.99919	11274.5	1.03148
11223.3	1.0017	11223.3	0.99996	11277.5	0.99924	11277.5	1.03096	11277.5	0.99878	11277.5	0.99972	11277.5	1.0312
11226.5	1.00191	11226.5	1.00012	11280.5	0.9984	11280.5	1.03161	11280.5	0.99866	11280.5	0.99995	11280.5	1.03103
11229.6	1.00194	11229.6	1.001	11283.5	0.99921	11283.5	1.03199	11283.5	0.99887	11283.5	1.00016	11283.5	1.03089
11232.5	1.00224	11232.5	1.00155	11286.5	0.99859	11286.5	1.03197	11286.5	0.99925	11286.5	1.00059	11286.5	1.03081
11235.5	1.00273	11235.5	1.00128	11289.5	0.99911	11289.5	1.03196	11289.5	0.99988	11289.5	1.00105	11289.5	1.0307
11238.6	1.00245	11238.6	1.00097	11292.5	0.99829	11292.5	1.03126	11292.5	1.00057	11292.5	1.00105	11292.5	1.03055
11241.7	1.00248	11241.7	0.99961	11295.6	0.99811	11295.6	1.03131	11295.6	1.00135	11295.6	1.00133	11295.6	1.03047
11244.6	1.0025	11244.6	0.99991	11298.5	0.99887	11298.5	1.0319	11298.5	1.00213	11298.5	1.00161	11298.5	1.03032
11247.8	1.00264	11247.8	1.0027	11301.5	0.99873	11301.5	1.0313	11301.5	1.00277	11301.5	1.00195	11301.5	1.03013
11250.7	1.00263	11250.7	1.0046	11304.6	0.99799	11304.6	1.03126	11304.6	1.00406	11304.6	1.00227	11304.6	1.03
11253.9	1.00262	11253.9	1.00341	11307.7	0.99896	11307.7	1.03159	11307.7	1.00544	11307.7	1.00241	11307.7	1.02991
11256.9	1.00248	11256.9	1.0015	11310.7	0.99925	11310.7	1.03099	11310.7	1.00639	11310.7	1.00237	11310.7	1.02976
11259.8	1.00207	11259.8	1.00044	11313.7	0.99889	11313.7	1.03104	11313.7	1.00723	11313.7	1.00242	11313.7	1.02958
11263	1.00179	11263	0.99954	11316.8	0.99887	11316.8	1.03155	11316.8	1.00766	11316.8	1.00231	11316.8	1.02936
11265.8	1.00211	11265.8	0.99959	11319.8	0.99797	11319.8	1.03137	11319.8	1.00758	11319.8	1.00257	11319.8	1.02925
11268.8	1.00185	11268.8	1.00244	11322.8	0.99821	11322.8	1.03084	11322.8	1.00739	11322.8	1.0026	11322.8	1.02903
11271.6	1.00152	11271.6	1.00378	11325.8	0.99741	11325.8	1.03033	11325.8	1.00681	11325.8	1.00252	11325.8	1.02878
11274.5	1.00126	11274.5	1.00429	11328.9	0.99764	11328.9	1.03038	11328.9	1.00615	11328.9	1.00239	11328.9	1.02835
11277.5	1.00111	11277.5	1.00382	11331.8	0.99744	11331.8	1.03067	11331.8	1.0051	11331.8	1.00219	11331.8	1.02811
11280.5	1.00091	11280.5	1.00194	11334.9	0.99724	11334.9	1.03081	11334.9	1.00399	11334.9	1.00182	11334.9	1.02776
11283.5	1.00064	11283.5	0.99942	11337.9	0.99671	11337.9	1.03035	11337.9	1.00248	11337.9	1.00156	11337.9	1.02754
11286.4	1.00043	11286.4	1.0015	11340.9	0.99676	11340.9	1.03018	11340.9	1.00105	11340.9	1.00128	11340.9	1.02734
11289.4	1.00043	11289.4	1.00162	11343.9	0.99664	11343.9	1.02985	11343.9	0.99989	11343.9	1.00106	11343.9	1.02724
11292.6	1.00013	11292.6	1.00107	11346.8	0.99725	11346.8	1.02956	11346.8	0.99882	11346.8	1.00076	11346.8	1.0271
11295.6	0.99998	11295.6	0.99823	11349.8	0.99761	11349.8	1.02969	11349.8	0.9981	11349.8	1.00047	11349.8	1.02673
11298.6	1.00002	11298.6	0.99983	11358.9	0.99732	11358.9	1.02879	11358.9	0.99614	11358.9	1.00014	11358.9	1.02664
11301.7	0.99987	11301.7	0.99932	11361.9	0.99725	11361.9	1.0293	11361.9	0.99531	11361.9	0.99995	11361.9	1.0264
11304.8	0.9996	11304.8	0.99899	11364.9	0.99681	11364.9	1.02944	11364.9	0.99513	11364.9	0.99969	11364.9	1.02624
11308	0.99967	11308	1.0034	11368	0.99693	11368	1.02831	11368	0.99521	11368	0.99927	11368	1.026
11310.9	0.9995	11310.9	1.00292	11371.1	0.99733	11371.1	1.0281	11371.1	0.99525	11371.1	0.9991	11371.1	1.02598
11313.9	0.9996	11313.9	1.0029	11374.1	0.99694	11374.1	1.02806	11374.1	0.99572	11374.1	0.99915	11374.1	1.02594
11316.8	0.99959	11316.8	1.00289	11377.1	0.99667	11377.1	1.02769	11377.1	0.99612	11377.1	0.99895	11377.1	1.02588
11319.9	0.99978	11319.9	1.00117	11380.1	0.99629	11380.1	1.02744	11380.1	0.99646	11380.1	0.99884	11380.1	1.02585
11322.7	0.99973	11322.7	0.99989	11383.1	0.99621	11383.1	1.02649	11383.1	0.99697	11383.1	0.99874	11383.1	1.0258
11325.7	0.99987	11325.7	0.99882	11386.2	0.99626	11386.2	1.02625	11386.2	0.99771	11386.2	0.99868	11386.2	1.02576
11328.6	0.99996	11328.6	1.00003	11389.2	0.99626	11389.2	1.02676	11389.2	0.99817	11389.2	0.9989	11389.2	1.02586
11331.5	0.99999	11331.5	1.00085	11392.2	0.99681	11392.2	1.02727	11392.2	0.99899	11392.2	0.99892	11392.2	1.02604
11334.5	1.00013	11334.5	1.00113	11395.2	0.99679	11395.2	1.02734	11395.2	0.9997	11395.2	0.99919	11395.2	1.02621
11337.3	1.00036	11337.3	1.00104	11398.2	0.99654	11398.2	1.02688	11398.2	1.00033	11398.2	0.99934	11398.2	1.02634
11340.5	1.00028	11340.5	1.00049	11401.2	0.99638	11401.2	1.02702	11401.2	1.00101	11401.2	0.99947	11401.2	1.02631
11343.5	1.00046	11343.5	1.00151	11404.2	0.99633	11404.2	1.02755	11404.2	1.00134	11404.2	0.99972	11404.2	1.02635
11346.6	1.00073	11346.6	1.00152	11407.2	0.99595	11407.2	1.02787	11407.2	1.00157	11407.2	0.99983	11407.2	1.02626
11349.6	1.00054	11349.6	1.00341	11410.2	0.99581	11410.2	1.02799	11410.2	1.00158	11410.2	1.00025	11410.2	1.02625
11352.5	1.00087	11352.5	1.00278	11413.2	0.99605	11413.2	1.02845	11413.2	1.00162	11413.2	1.00038	11413.2	1.02627
11355.5	1.00131	11355.5	1.00097	11416.2	0.99615	11416.2	1.02914	11416.2	1.00149	11416.2	1.00036	11416.2	1.02626
11358.7	1.00076	11358.7	0.99915	11419.3	0.99675	11419.3	1.02938	11419.3	1.00118	11419.3	1.00028	11419.3	1.02656
11361.8	1.00106	11361.8	0.99885	11422.3	0.99683	11422.3	1.02933	11422.3	1.00085	11422.3	1.00027	11422.3	1.02641
11364.8	1.00119	11364.8	1.00044	11425.4	0.99723	11425.4	1.02982	11425.4	1.00069	11425.4	1.00038	11425.4	1.02647
11367.8	1.0011	11367.8	1.00023	11428.4	0.99797	11428.4	1.03018	11428.4	1.00032	11428.4	1.00033	11428.4	1.02661
11370.8	1.00114	11370.8	0.99903	11431.5	0.99847	11431.5	1.02978	11431.5	0.99996	11431.5	1.00057	11431.5	1.02621
11373.8	1.0013	11373.8	1.00149	11434.5	0.99916	11434.5	1.02959	11434.5	0.99974	11434.5	1.00058	11434.5	1.02587
11376.7	1.00118	11376.7	0.99932	11437.5	0.99939	11437.5	1.02936	11437.5	0.99942	11437.5	1.00075	11437.5	1.02598
11379.7	1.001	11379.7	0.99895	11440.5	1.00006	11440.5	1.02939	11440.5	0.9991	11440.5	1.00066	11440.5	1.02582
11382.6	1.00126	11382.6	1.00077	11443.6	1.00064	11443.6	1.02945	11443.6	0.99876	11443.6	1.00077	11443.6	1.02564
11385.6	1.00102	11385.6	1.00111	11446.6	1.00113	11446.6	1.02987	11446.6	0.99827	11446.6	1.00044	11446.6	1.02549
11388.4	1.00093	11388.4	1.00038	11449.5	1.0017	11449.5	1.03037	11449.5	0.99766	11449.5	1.00038	11449.5	1.02553
11391.4	1.00081	11391.4	1.00066	11452.6	1.00174	11452.6	1.03005	11452.6	0.99694	11452.6	1.00028	11452.6	1.02547
11394.2	1.00049	11394.2	1.00134	11455.6	1.00171	11455.6	1.02999	11455.6	0.99616	11455.6	1.00001	11455.6	1.02541
11397.5	1.0003	11397.5	1.00068	11455.7	1.00171	11455.7	1.03	11455.7	0.99612	11455.7	0.9996	11455.7	1.02537
11400.5	1.0006	11400.5	0.99898	11458.6	1.00136	11458.6	1.03019	11458.6	0.99541	11458.6	0.99973	11458.6	1.02526
11403.6	0.99999	11403.6	0.9987	11461.6	1.00175	11461.6	1.02975	11461.6	0.99475	11461.6	0.9998	11461.6	1.02521
11406.5	0.99982	11406.5	1.00004	11464.6	1.00197	11464.6	1.02943	11464.6	0.99437	11464.6	0.99939	11464.6	1.02509
11409.7	0.99974	11409.7	1.00164	11467.6	1.00215	11467.6	1.02928	11467.6	0.99351	11467.6	0.99927	11467.6	1.02517
11412.6	0.99954	11412.6	0.99867	11470.6	1.00258	11470.6	1.02901	11470.6	0.99325	11470.6	0.99937	11470.6	1.0251
11415.5	0.99955	11415.5	0.99954	11473.7	1.00288	11473.7	1.02882	11473.7	0.99296	11473.7	0.99907	11473.7	1.02511
11418.7	0.99946	11418.7	1.00041	11476.8	1.00311	11476.8	1.02848	11476.8	0.99271	11476.8	0.99899	11476.8	1.02492
11421.8	0.99908	11421.8	0.99923	11479.8	1.00302	11479.8	1.02777	11479.8	0.99264	11479.8	0.9992	11479.8	1.02489
11424.7	0.9991	11424.7	1.00016	11482.9	1.00277	11482.9	1.02732	11482.9	0.99265	11482.9	0.99896	11482.9	1.02472
11427.9	0.99934	11427.9	1.00059	11485.9	1.00268	11485.9	1.02703	11485.9	0.99302	11485.9	0.9991	11485.9	1.02464
11430.9	0.99908	11430.9	0.99974	11489	1.00277	11489	1.02708	11489	0.99344	11489	0.99891	11489	1.02476
11433.7	0.99925	11433.7	1.00032	11492	1.00243	11492	1.02693	11492	0.99376	11492	0.999	11492	1.02458
11436.7	0.99905	11436.7	0.9982	11495	1.00185	11495	1.026	11495	0.99428	11495	0.99911	11495	1.02445
11439.7	0.99915	11439.7	0.99856	11499.3	1.00134	11499.3	1.0256	11499.3	0.99513	11499.3	0.99894	11499.3	1.02433
11442.6	0.99935	11442.6	0.99937	11503.3	1.00101	11503.3	1.02447	11503.3	0.9956	11503.3	0.99878	11503.3	1.02436
11445.4	0.99927	11445.4	0.99781	11507.3	1.00034	11507.3	1.02473	11507.3	0.99619	11507.3	0.99888	11507.3	1.02443
11448.5	0.99907	11448.5	0.99769	11511.4	1.00001	11511.4	1.02372	11511.4	0.99704	11511.4	0.9988	11511.4	1.02467
11451.4	1.00005	11451.4	0.99675	11515.3	0.99935	11515.3	1.02319	11515.3	0.99767	11515.3	0.99886	11515.3	1.02453
11454.5	0.99988	11454.5	0.99621	11519.3	0.99875	11519.3	1.02326	11519.3	0.99828	11519.3	0.9988	11519.3	1.0246
11457.5	0.99998	11457.5	0.99771	11523.4	0.99816	11523.4	1.02206	11523.4	0.99897	11523.4	0.99895	11523.4	1.02464
11460.5	0.99992	11460.5	0.99753	11527.4	0.99778	11527.4	1.02132	11527.4	0.99939	11527.4	0.99926	11527.4	1.02478
11463.6	0.99985	11463.6	0.99778	11531.4	0.99745	11531.4	1.0212	11531.4	0.99965	11531.4	0.99903	11531.4	1.02486
[truncated: 50 more rows]

## Sheet: Figure 2f
	Os/CS		Os/C		Os/CN		Os/CNS		Os NPs		Os/CS-2
[truncated: 326 more rows]

## Sheet: Figure 2g
0	0.15119	0.45627
0.03068	0.19535	0.47323
[truncated: 324 more rows]

## Sheet: Figure 2h
0	0.41763	0.31556
[truncated: 325 more rows]

[truncated: 38 more sheets: Figure 2i, Figure 3a, Figure 3b, Figure 3c, Figure 3d, Figure 3e, Figure 3f, Figure 4a, Figure 4b, Figure 4c, Figure 4d, Figure 5a, Figure 5b, Figure 5c, Figure 5d, Supplementary Figure13, Supplementary Figure14, Supplementary Figure15, Supplementary Figure16, Supplementary Figure17 …]
